# Supplementary material for: Ethyl 1-O-tert-butyl­dimethyl­silyl-2,3-O-isopropyl­idene-5-[(2′S)-tetra­hydro­pyran-2-yl­oxy]-d-glycero-α-d-manno-hepto­furonate
Source: Acta Crystallogr Sect E Struct Rep Online. 2008 Jul 12;64(Pt 8):o1478. doi: 10.1107/S1600536808021193 (PMC2962108; doi:10.1107/S1600536808021193)
Supplement: Supplementary file 1 [file e-64-o1478-sup1.cif]

##############################################################################
###                                                                        ###
###        Electronic paper (Acta Crystallographica Section E)             ###
###                                                                        ###
##############################################################################
#                                                                            #
# This CIF contains the data in a paper accepted for publication in Acta     #
# Crystallographica Section E. It conforms to the requirements of Notes      #
# for Authors for Section E, and has been peer reviewed under the auspices   #
# of the IUCr Commission on Journals.                                        #
#                                                                            #
# Full details of the Crystallographic Information File format               #
# are given in the paper "The Crystallographic Information File (CIF):       #
# a New Standard Archive File for Crystallography" by S. R. Hall, F. H.      #
# Allen and I. D. Brown [Acta Cryst. (1991), A47, 655-685].                  #
#                                                                            #
# The current version of the core CIF dictionary is obtainable from          #
# ftp://ftp.iucr.org/pub/cif_core.dic. The current version number is 2.4.    #
#                                                                            #
# Software is freely available for graphical display of the structure(s) in  #
# this CIF.  For information consult the CIF home page http://www.iucr.org/  #
# cif/home.html                                                              #
#                                                                            #
# This file may be used for bona fide research purposes within the           #
# scientific community so long as proper attribution is given to the journal # 
# article from which it was obtained.                                        #
#                                                                            #
##############################################################################
                                             
data_I
_audit_creation_method     SHELXL-97
_chemical_name_systematic
;
(2<i>S</i>,3<i>R</i>)-ethyl
3-[(3a<i>S</i>,4<i>R</i>,6<i>S</i>,6a<i>S</i>)-6-<i>tert-
</i>butyldimethylsilyloxy-2,2-dimethylperhydrofuro[3,4-<i>d</i>][1,3]dioxol-
4-yl]-2-nitro-3-[(<i>S</i>)-tetrahydro-2<i>H</i>-pyran-2-yloxy]propanoate
;
_chemical_name_common
;
Ethyl
1-<i>O</i>-tert-butyldimethylsilyl-2,3-<i>O</i>-isopropylidene-
5-[(2'<i>S</i>)-tetrahydropyran-2-yloxy]-D-<i>glycero</i>-
\a-D-<i>manno</i>-heptofuronate
;
_chemical_formula_moiety     'C23 H41 N1 O10 Si'
_chemical_formula_sum     'C23 H41 N1 O10 Si'
_chemical_formula_iupac     'C23 H41 N1 O10 Si'
_chemical_formula_weight     519.66
_chemical_melting_point     ?
_symmetry_cell_setting     orthorhombic
_symmetry_space_group_name_H-M     'P 21 21 21'
loop_
    _symmetry_equiv_pos_as_xyz
    'x, y, z'
    '-x+1/2, -y, z+1/2'
    'x+1/2, -y+1/2, -z'
    '-x, y+1/2, -z+1/2'
_cell_length_a     15.593(3)
_cell_length_b     9.563(4)
_cell_length_c     19.690(3)
_cell_angle_alpha     90.00
_cell_angle_beta     90.00
_cell_angle_gamma     90.00
_cell_volume     2935.9(15)
_cell_formula_units_Z     4
_cell_measurement_reflns_used     18
_cell_measurement_theta_min     17.64
_cell_measurement_theta_max     42.16
_cell_measurement_temperature     293(2)
_exptl_crystal_description     prism
_exptl_crystal_colour     colourless
_exptl_crystal_size_max     0.48
_exptl_crystal_size_mid     0.40
_exptl_crystal_size_min     0.32
_exptl_crystal_density_diffrn     1.176
_exptl_crystal_density_meas     ?
_exptl_crystal_density_method     'not measured'
_exptl_crystal_F_000     1120
_exptl_absorpt_coefficient_mu     1.128
_exptl_absorpt_correction_type     psi-scan
_exptl_absorpt_process_details     '(North <i>et al.</i>,  1968)'
_exptl_absorpt_correction_T_min     0.614
_exptl_absorpt_correction_T_max     0.714
_exptl_special_details
;
;
_diffrn_ambient_temperature     293(2)
_diffrn_radiation_type     CuK\a
_diffrn_radiation_wavelength     1.54184
_diffrn_radiation_source     'fine-focus sealed tube'
_diffrn_radiation_monochromator     graphite
_diffrn_measurement_device_type     'Enraf--Nonius TurboCAD-4'
_diffrn_measurement_method     'Non-profiled \w/2\q'
_diffrn_detector_area_resol_mean     ?
_diffrn_reflns_number     6473
_diffrn_reflns_av_R_equivalents     0.0367
_diffrn_reflns_av_sigmaI/netI     0.0409
_diffrn_reflns_theta_min     3.62
_diffrn_reflns_theta_max     73.35
_diffrn_reflns_theta_full     73.35
_diffrn_measured_fraction_theta_max     1.000
_diffrn_measured_fraction_theta_full     1.000
_diffrn_reflns_limit_h_min     -19
_diffrn_reflns_limit_h_max     0
_diffrn_reflns_limit_k_min     -11
_diffrn_reflns_limit_k_max     0
_diffrn_reflns_limit_l_min     -24
_diffrn_reflns_limit_l_max     24
_diffrn_standards_number     3
_diffrn_standards_interval_count     167
_diffrn_standards_interval_time     120
_diffrn_standards_decay_%     4
_refine_special_details
;
Refinement of <i>F</i>^2^ against ALL reflections. The weighted <i>R</i>-factor
<i>wR</i> and goodness of fit <i>S</i> are based on <i>F</i>^2^, conventional
<i>R</i>-factors <i>R</i> are based on <i>F</i>, with <i>F</i> set to zero for
negative <i>F</i>^2^. The threshold expression of <i>F</i>^2^ >
\s(<i>F</i>^2^) is used only for calculating <i>R</i>-factors(gt) <i>etc</i>.
and is not relevant to the choice of reflections for refinement.
<i>R</i>-factors based on <i>F</i>^2^ are statistically about twice as large
as those based on <i>F</i>, and <i>R</i>- factors based on ALL data will be
even larger.
;
_reflns_number_total     5898
_reflns_number_gt     3434
_reflns_threshold_expression     I>2\s(I)
_refine_ls_structure_factor_coef     Fsqd
_refine_ls_matrix_type     full
_refine_ls_R_factor_all     0.1358
_refine_ls_R_factor_gt     0.0660
_refine_ls_wR_factor_gt     0.2083
_refine_ls_wR_factor_ref     0.2639
_refine_ls_goodness_of_fit_ref     1.110
_refine_ls_restrained_S_all     1.110
_refine_ls_number_reflns     5898
_refine_ls_number_parameters     325
_refine_ls_number_restraints     0
_refine_ls_hydrogen_treatment     constr
_refine_ls_weighting_scheme     calc
_refine_ls_weighting_details
         'calc w=1/[\s^2^(Fo^2^)+(0.1249P)^2^+1.1254P] where P=(Fo^2^+2Fc^2^)/3'
_atom_sites_solution_hydrogens     geom
_atom_sites_solution_primary     direct
_atom_sites_solution_secondary     difmap
_refine_ls_shift/su_max     0.000
_refine_ls_shift/su_mean     0.000
_refine_diff_density_max     0.215
_refine_diff_density_min     -0.266
_refine_ls_extinction_method     none
_refine_ls_extinction_coef     ?
_refine_ls_abs_structure_details     'Flack (1983), 2569 Friedel pairs'
_refine_ls_abs_structure_Flack     0.04(8)
loop_
    _atom_type_symbol
    _atom_type_description
    _atom_type_scat_dispersion_real
    _atom_type_scat_dispersion_imag
    _atom_type_scat_source
    'C' 'C' 0.0181 0.0091
                         'International Tables Vol C Tables 4.2.6.8 and 6.1.1.4'
    'H' 'H' 0.0000 0.0000
                         'International Tables Vol C Tables 4.2.6.8 and 6.1.1.4'
    'N' 'N' 0.0311 0.0180
                         'International Tables Vol C Tables 4.2.6.8 and 6.1.1.4'
    'O' 'O' 0.0492 0.0322
                         'International Tables Vol C Tables 4.2.6.8 and 6.1.1.4'
    'Si' 'Si' 0.2541 0.3302
                         'International Tables Vol C Tables 4.2.6.8 and 6.1.1.4'
_computing_data_collection     'CAD-4 EXPRESS (Enraf--Nonius, 1994)'
_computing_cell_refinement     'CAD-4 EXPRESS (Enraf--Nonius, 1994)'
_computing_data_reduction     'XCAD4 (Harms & Wocadlo, 1995)'
_computing_structure_solution     'SIR97 (Altomare <i>et al.</i>,  1999)'
_computing_structure_refinement     'SHELXL97 (Sheldrick, 2008)'
_computing_molecular_graphics     'ORTEP-3 for Windows (Farrugia, 1997)'
_computing_publication_material     'WinGX (Farrugia, 1999)'
loop_
    _atom_site_type_symbol
    _atom_site_label
    _atom_site_fract_x
    _atom_site_fract_y
    _atom_site_fract_z
    _atom_site_U_iso_or_equiv
    _atom_site_adp_type
    _atom_site_calc_flag
    _atom_site_refinement_flags
    _atom_site_occupancy
    _atom_site_disorder_assembly
    _atom_site_disorder_group
    O O1 0.3708(2) 0.3276(4) 0.43815(17) 0.0688(9) Uani d . 1 . .
    C C2 0.4611(3) 0.3178(7) 0.4327(3) 0.0722(14) Uani d . 1 . .
    H H2 0.4895 0.3750 0.4673 0.087 Uiso calc R 1 . .
    C C3 0.4804(3) 0.1651(6) 0.4427(3) 0.0713(13) Uani d . 1 . .
    H H3 0.5281 0.1338 0.4142 0.086 Uiso calc R 1 . .
    C C4 0.3965(3) 0.0870(6) 0.4260(3) 0.0696(13) Uani d . 1 . .
    H H4 0.4041 0.0158 0.3908 0.084 Uiso calc R 1 . .
    C C5 0.3381(3) 0.2059(6) 0.4035(2) 0.0666(13) Uani d . 1 . .
    H H5 0.3447 0.2194 0.3545 0.080 Uiso calc R 1 . .
    O O6 0.4953(2) 0.1368(5) 0.51299(19) 0.0879(11) Uani d . 1 . .
    C C7 0.4381(4) 0.0343(7) 0.5360(3) 0.0780(15) Uani d . 1 . .
    O O8 0.3698(2) 0.0295(5) 0.4890(2) 0.0854(12) Uani d . 1 . .
    C C9 0.4844(7) -0.1044(9) 0.5337(7) 0.181(6) Uani d . 1 . .
    H H9A 0.4487 -0.1755 0.5534 0.271 Uiso calc R 1 . .
    H H9B 0.5369 -0.0976 0.5589 0.271 Uiso calc R 1 . .
    H H9C 0.4969 -0.1282 0.4874 0.271 Uiso calc R 1 . .
    C C10 0.4081(6) 0.0680(17) 0.6031(4) 0.194(7) Uani d . 1 . .
    H H10A 0.3768 0.1545 0.6017 0.290 Uiso calc R 1 . .
    H H10B 0.4562 0.0774 0.6331 0.290 Uiso calc R 1 . .
    H H10C 0.3712 -0.0052 0.6191 0.290 Uiso calc R 1 . .
    O O11 0.4874(2) 0.3565(4) 0.36718(17) 0.0756(9) Uani d . 1 . .
    Si Si12 0.50307(12) 0.51726(18) 0.33863(9) 0.0858(5) Uani d . 1 . .
    C C13 0.4458(7) 0.6418(10) 0.3943(6) 0.166(5) Uani d . 1 . .
    H H13A 0.3886 0.6087 0.4023 0.249 Uiso calc R 1 . .
    H H13B 0.4435 0.7318 0.3727 0.249 Uiso calc R 1 . .
    H H13C 0.4757 0.6497 0.4368 0.249 Uiso calc R 1 . .
    C C14 0.4610(7) 0.5262(12) 0.2497(5) 0.148(4) Uani d . 1 . .
    H H14A 0.4664 0.4362 0.2286 0.222 Uiso calc R 1 . .
    H H14B 0.4933 0.5939 0.2244 0.222 Uiso calc R 1 . .
    H H14C 0.4017 0.5532 0.2506 0.222 Uiso calc R 1 . .
    C C15 0.6207(5) 0.5470(9) 0.3385(4) 0.107(2) Uani d . 1 . .
    C C16 0.6623(6) 0.4457(13) 0.2889(5) 0.156(4) Uani d . 1 . .
    H H16A 0.7196 0.4765 0.2789 0.233 Uiso calc R 1 . .
    H H16B 0.6294 0.4425 0.2478 0.233 Uiso calc R 1 . .
    H H16C 0.6644 0.3541 0.3088 0.233 Uiso calc R 1 . .
    C C17 0.6555(5) 0.5320(17) 0.4098(4) 0.173(6) Uani d . 1 . .
    H H17A 0.6508 0.4363 0.4240 0.259 Uiso calc R 1 . .
    H H17B 0.6231 0.5904 0.4400 0.259 Uiso calc R 1 . .
    H H17C 0.7146 0.5599 0.4105 0.259 Uiso calc R 1 . .
    C C18 0.6407(8) 0.6965(12) 0.3132(5) 0.175(5) Uani d . 1 . .
    H H18A 0.7015 0.7115 0.3139 0.263 Uiso calc R 1 . .
    H H18B 0.6132 0.7633 0.3424 0.263 Uiso calc R 1 . .
    H H18C 0.6196 0.7075 0.2677 0.263 Uiso calc R 1 . .
    C C19 0.2448(3) 0.1860(7) 0.4193(2) 0.0733(15) Uani d . 1 . .
    H H19 0.2402 0.1481 0.4654 0.088 Uiso calc R 1 . .
    O O20 0.2148(2) 0.0833(5) 0.37335(18) 0.0860(12) Uani d . 1 . .
    C C21 0.1697(4) -0.0350(9) 0.4032(3) 0.099(2) Uani d . 1 . .
    H H21 0.2024 -0.0686 0.4424 0.118 Uiso calc R 1 . .
    C C22 0.1651(6) -0.1488(9) 0.3517(4) 0.117(3) Uani d . 1 . .
    H H22A 0.1470 -0.2345 0.3738 0.141 Uiso calc R 1 . .
    H H22B 0.2219 -0.1644 0.3331 0.141 Uiso calc R 1 . .
    C C23 0.1036(7) -0.1158(13) 0.2942(4) 0.141(4) Uani d . 1 . .
    H H23A 0.1261 -0.0396 0.2670 0.169 Uiso calc R 1 . .
    H H23B 0.0971 -0.1971 0.2652 0.169 Uiso calc R 1 . .
    C C24 0.0191(6) -0.0760(14) 0.3231(5) 0.153(4) Uani d . 1 . .
    H H24A -0.0055 -0.1549 0.3471 0.184 Uiso calc R 1 . .
    H H24B -0.0197 -0.0496 0.2869 0.184 Uiso calc R 1 . .
    C C25 0.0308(5) 0.0476(13) 0.3724(5) 0.143(4) Uani d . 1 . .
    H H25A 0.0524 0.1280 0.3476 0.172 Uiso calc R 1 . .
    H H25B -0.0242 0.0725 0.3919 0.172 Uiso calc R 1 . .
    O O26 0.0894(3) 0.0124(7) 0.4255(2) 0.1160(17) Uani d . 1 . .
    C C27 0.1881(4) 0.3190(8) 0.4150(3) 0.0892(19) Uani d . 1 . .
    H H27 0.1297 0.2906 0.4273 0.107 Uiso calc R 1 . .
    N N28 0.1840(4) 0.3743(8) 0.3432(3) 0.110(2) Uani d . 1 . .
    O O29 0.2476(3) 0.3920(8) 0.3110(3) 0.135(2) Uani d . 1 . .
    O O30 0.1129(4) 0.4028(11) 0.3218(3) 0.194(4) Uani d . 1 . .
    C C31 0.2115(5) 0.4367(11) 0.4606(4) 0.104(2) Uani d . 1 . .
    O O32 0.2205(4) 0.5543(8) 0.4431(4) 0.143(2) Uani d . 1 . .
    O O33 0.2157(3) 0.3927(6) 0.5243(2) 0.1067(15) Uani d . 1 . .
    C C34 0.2439(11) 0.4994(13) 0.5745(5) 0.188(6) Uani d . 1 . .
    H H34A 0.2957 0.5446 0.5582 0.225 Uiso calc R 1 . .
    H H34B 0.1998 0.5702 0.5792 0.225 Uiso calc R 1 . .
    C C35 0.2591(10) 0.4413(15) 0.6345(7) 0.204(6) Uani d . 1 . .
    H H35A 0.2092 0.3909 0.6492 0.307 Uiso calc R 1 . .
    H H35B 0.2724 0.5129 0.6670 0.307 Uiso calc R 1 . .
    H H35C 0.3067 0.3781 0.6308 0.307 Uiso calc R 1 . .
loop_
    _atom_site_aniso_label
    _atom_site_aniso_U_11
    _atom_site_aniso_U_22
    _atom_site_aniso_U_33
    _atom_site_aniso_U_12
    _atom_site_aniso_U_13
    _atom_site_aniso_U_23
    O1 0.0590(17) 0.083(2) 0.0645(19) 0.0041(17) 0.0043(15) 0.0023(17)
    C2 0.062(3) 0.092(4) 0.063(3) 0.001(3) 0.003(2) -0.002(3)
    C3 0.060(3) 0.088(4) 0.067(3) 0.002(3) 0.007(2) 0.015(3)
    C4 0.067(3) 0.082(3) 0.059(3) 0.001(3) -0.002(2) 0.001(3)
    C5 0.054(2) 0.093(4) 0.053(2) 0.000(2) 0.0011(19) -0.004(2)
    O6 0.0667(19) 0.122(3) 0.075(2) -0.020(2) -0.0152(18) 0.030(2)
    C7 0.072(3) 0.092(4) 0.070(3) -0.010(3) -0.014(2) 0.017(3)
    O8 0.070(2) 0.104(3) 0.082(2) -0.018(2) -0.0152(18) 0.032(2)
    C9 0.160(9) 0.090(6) 0.292(15) -0.005(6) -0.124(10) 0.046(7)
    C10 0.115(6) 0.37(2) 0.091(5) -0.079(10) 0.017(5) -0.051(8)
    O11 0.074(2) 0.084(2) 0.0693(19) -0.0028(19) 0.0122(17) 0.0124(17)
    Si12 0.0864(10) 0.0890(11) 0.0821(9) -0.0053(10) -0.0054(8) 0.0167(9)
    C13 0.180(10) 0.097(6) 0.221(12) 0.021(6) 0.074(9) 0.001(7)
    C14 0.161(8) 0.161(9) 0.123(6) -0.035(7) -0.053(6) 0.056(7)
    C15 0.107(5) 0.140(6) 0.075(4) -0.040(5) 0.012(4) 0.020(4)
    C16 0.123(7) 0.198(11) 0.146(8) -0.020(7) 0.051(6) -0.017(8)
    C17 0.105(6) 0.316(17) 0.097(6) -0.070(8) -0.027(4) 0.043(8)
    C18 0.204(11) 0.182(10) 0.140(8) -0.114(9) -0.012(7) 0.043(7)
    C19 0.055(2) 0.118(5) 0.046(2) -0.001(3) -0.0017(19) 0.005(3)
    O20 0.078(2) 0.127(3) 0.0523(18) -0.021(2) -0.0011(17) 0.010(2)
    C21 0.085(4) 0.145(6) 0.067(3) -0.019(4) -0.009(3) 0.013(4)
    C22 0.135(6) 0.116(6) 0.101(5) -0.029(5) 0.007(5) 0.016(5)
    C23 0.144(8) 0.188(10) 0.090(5) -0.059(7) -0.017(5) -0.007(5)
    C24 0.112(7) 0.228(12) 0.119(7) -0.055(7) -0.033(5) 0.017(7)
    C25 0.088(5) 0.213(11) 0.129(7) -0.014(6) -0.036(5) 0.006(7)
    O26 0.089(3) 0.181(5) 0.078(3) -0.028(3) 0.007(2) 0.010(3)
    C27 0.063(3) 0.141(6) 0.064(3) 0.015(3) 0.006(2) 0.015(4)
    N28 0.080(3) 0.169(6) 0.080(3) 0.041(4) 0.001(3) 0.033(4)
    O29 0.096(3) 0.208(6) 0.101(3) 0.043(4) 0.023(3) 0.067(4)
    O30 0.095(4) 0.361(12) 0.125(5) 0.065(5) -0.021(3) 0.084(6)
    C31 0.083(4) 0.132(7) 0.099(5) 0.043(5) 0.008(4) 0.005(5)
    O32 0.157(5) 0.122(5) 0.152(6) 0.039(4) -0.002(4) 0.018(4)
    O33 0.103(3) 0.138(4) 0.079(3) 0.026(3) 0.010(2) -0.013(3)
    C34 0.318(17) 0.149(9) 0.096(7) 0.064(10) -0.028(9) -0.043(7)
    C35 0.236(14) 0.219(15) 0.158(11) 0.051(12) -0.025(10) -0.081(11)
_geom_special_details
;
All e.s.d.'s (except the e.s.d. in the dihedral angle between two l.s. planes)
are estimated using the full covariance matrix. The cell e.s.d.'s are taken
into account individually in the estimation of e.s.d.'s in distances, angles
and torsion angles; correlations between e.s.d.'s in cell parameters are only
used when they are defined by crystal symmetry. An approximate (isotropic)
treatment of cell e.s.d.'s is used for estimating e.s.d.'s involving l.s.
planes.
;
loop_
    _geom_bond_atom_site_label_1
    _geom_bond_atom_site_label_2
    _geom_bond_site_symmetry_2
    _geom_bond_distance
    _geom_bond_publ_flag
    O1 C2 . 1.415(6) ?
    O1 C5 . 1.442(6) ?
    C2 O11 . 1.403(6) ?
    C2 C3 . 1.504(8) ?
    C2 H2 . 0.980 ?
    C3 O6 . 1.428(6) ?
    C3 C4 . 1.542(7) ?
    C3 H3 . 0.980 ?
    C4 O8 . 1.419(6) ?
    C4 C5 . 1.523(8) ?
    C4 H4 . 0.980 ?
    C5 C19 . 1.499(7) ?
    C5 H5 . 0.980 ?
    O6 C7 . 1.401(7) ?
    C7 O8 . 1.410(6) ?
    C7 C10 . 1.438(10) ?
    C7 C9 . 1.511(11) ?
    C9 H9A . 0.960 ?
    C9 H9B . 0.960 ?
    C9 H9C . 0.960 ?
    C10 H10A . 0.960 ?
    C10 H10B . 0.960 ?
    C10 H10C . 0.960 ?
    O11 Si12 . 1.655(4) ?
    Si12 C13 . 1.849(9) ?
    Si12 C15 . 1.856(7) ?
    Si12 C14 . 1.871(8) ?
    C13 H13A . 0.960 ?
    C13 H13B . 0.960 ?
    C13 H13C . 0.960 ?
    C14 H14A . 0.960 ?
    C14 H14B . 0.960 ?
    C14 H14C . 0.960 ?
    C15 C17 . 1.511(10) ?
    C15 C16 . 1.521(13) ?
    C15 C18 . 1.545(12) ?
    C16 H16A . 0.960 ?
    C16 H16B . 0.960 ?
    C16 H16C . 0.960 ?
    C17 H17A . 0.960 ?
    C17 H17B . 0.960 ?
    C17 H17C . 0.960 ?
    C18 H18A . 0.960 ?
    C18 H18B . 0.960 ?
    C18 H18C . 0.960 ?
    C19 O20 . 1.414(7) ?
    C19 C27 . 1.552(9) ?
    C19 H19 . 0.980 ?
    O20 C21 . 1.456(8) ?
    C21 O26 . 1.403(9) ?
    C21 C22 . 1.488(11) ?
    C21 H21 . 0.980 ?
    C22 C23 . 1.517(11) ?
    C22 H22A . 0.970 ?
    C22 H22B . 0.970 ?
    C23 C24 . 1.485(14) ?
    C23 H23A . 0.970 ?
    C23 H23B . 0.970 ?
    C24 C25 . 1.539(15) ?
    C24 H24A . 0.970 ?
    C24 H24B . 0.970 ?
    C25 O26 . 1.429(9) ?
    C25 H25A . 0.970 ?
    C25 H25B . 0.970 ?
    C27 C31 . 1.486(12) ?
    C27 N28 . 1.510(8) ?
    C27 H27 . 0.980 ?
    N28 O29 . 1.188(7) ?
    N28 O30 . 1.217(7) ?
    C31 O32 . 1.184(10) ?
    C31 O33 . 1.323(9) ?
    O33 C34 . 1.487(12) ?
    C34 C35 . 1.327(15) ?
    C34 H34A . 0.970 ?
    C34 H34B . 0.970 ?
    C35 H35A . 0.960 ?
    C35 H35B . 0.960 ?
    C35 H35C . 0.960 ?
loop_
    _geom_angle_atom_site_label_1
    _geom_angle_atom_site_label_2
    _geom_angle_atom_site_label_3
    _geom_angle_site_symmetry_1
    _geom_angle_site_symmetry_3
    _geom_angle
    _geom_angle_publ_flag
    C2 O1 C5 . . 105.2(4) ?
    O11 C2 O1 . . 110.1(4) ?
    O11 C2 C3 . . 108.6(4) ?
    O1 C2 C3 . . 104.7(4) ?
    O11 C2 H2 . . 111.1 ?
    O1 C2 H2 . . 111.1 ?
    C3 C2 H2 . . 111.1 ?
    O6 C3 C2 . . 110.1(5) ?
    O6 C3 C4 . . 104.7(4) ?
    C2 C3 C4 . . 105.8(4) ?
    O6 C3 H3 . . 111.9 ?
    C2 C3 H3 . . 111.9 ?
    C4 C3 H3 . . 111.9 ?
    O8 C4 C5 . . 111.6(4) ?
    O8 C4 C3 . . 104.5(4) ?
    C5 C4 C3 . . 102.0(4) ?
    O8 C4 H4 . . 112.7 ?
    C5 C4 H4 . . 112.7 ?
    C3 C4 H4 . . 112.7 ?
    O1 C5 C19 . . 110.4(4) ?
    O1 C5 C4 . . 104.7(4) ?
    C19 C5 C4 . . 115.1(5) ?
    O1 C5 H5 . . 108.8 ?
    C19 C5 H5 . . 108.8 ?
    C4 C5 H5 . . 108.8 ?
    C7 O6 C3 . . 109.9(4) ?
    O6 C7 O8 . . 107.0(4) ?
    O6 C7 C10 . . 110.3(7) ?
    O8 C7 C10 . . 111.3(6) ?
    O6 C7 C9 . . 107.5(6) ?
    O8 C7 C9 . . 108.2(6) ?
    C10 C7 C9 . . 112.3(9) ?
    C7 O8 C4 . . 109.8(4) ?
    C7 C9 H9A . . 109.5 ?
    C7 C9 H9B . . 109.5 ?
    H9A C9 H9B . . 109.5 ?
    C7 C9 H9C . . 109.5 ?
    H9A C9 H9C . . 109.5 ?
    H9B C9 H9C . . 109.5 ?
    C7 C10 H10A . . 109.5 ?
    C7 C10 H10B . . 109.5 ?
    H10A C10 H10B . . 109.5 ?
    C7 C10 H10C . . 109.5 ?
    H10A C10 H10C . . 109.5 ?
    H10B C10 H10C . . 109.5 ?
    C2 O11 Si12 . . 126.9(4) ?
    O11 Si12 C13 . . 109.0(4) ?
    O11 Si12 C15 . . 106.8(3) ?
    C13 Si12 C15 . . 112.3(5) ?
    O11 Si12 C14 . . 108.0(4) ?
    C13 Si12 C14 . . 110.9(6) ?
    C15 Si12 C14 . . 109.8(4) ?
    Si12 C13 H13A . . 109.5 ?
    Si12 C13 H13B . . 109.5 ?
    H13A C13 H13B . . 109.5 ?
    Si12 C13 H13C . . 109.5 ?
    H13A C13 H13C . . 109.5 ?
    H13B C13 H13C . . 109.5 ?
    Si12 C14 H14A . . 109.5 ?
    Si12 C14 H14B . . 109.5 ?
    H14A C14 H14B . . 109.5 ?
    Si12 C14 H14C . . 109.5 ?
    H14A C14 H14C . . 109.5 ?
    H14B C14 H14C . . 109.5 ?
    C17 C15 C16 . . 112.5(9) ?
    C17 C15 C18 . . 108.3(8) ?
    C16 C15 C18 . . 107.3(8) ?
    C17 C15 Si12 . . 109.8(5) ?
    C16 C15 Si12 . . 109.0(6) ?
    C18 C15 Si12 . . 109.9(7) ?
    C15 C16 H16A . . 109.5 ?
    C15 C16 H16B . . 109.5 ?
    H16A C16 H16B . . 109.5 ?
    C15 C16 H16C . . 109.5 ?
    H16A C16 H16C . . 109.5 ?
    H16B C16 H16C . . 109.5 ?
    C15 C17 H17A . . 109.5 ?
    C15 C17 H17B . . 109.5 ?
    H17A C17 H17B . . 109.5 ?
    C15 C17 H17C . . 109.5 ?
    H17A C17 H17C . . 109.5 ?
    H17B C17 H17C . . 109.5 ?
    C15 C18 H18A . . 109.5 ?
    C15 C18 H18B . . 109.5 ?
    H18A C18 H18B . . 109.5 ?
    C15 C18 H18C . . 109.5 ?
    H18A C18 H18C . . 109.5 ?
    H18B C18 H18C . . 109.5 ?
    O20 C19 C5 . . 106.1(4) ?
    O20 C19 C27 . . 110.2(4) ?
    C5 C19 C27 . . 115.9(5) ?
    O20 C19 H19 . . 108.1 ?
    C5 C19 H19 . . 108.1 ?
    C27 C19 H19 . . 108.1 ?
    C19 O20 C21 . . 116.2(4) ?
    O26 C21 O20 . . 107.8(7) ?
    O26 C21 C22 . . 114.0(6) ?
    O20 C21 C22 . . 108.5(5) ?
    O26 C21 H21 . . 108.8 ?
    O20 C21 H21 . . 108.8 ?
    C22 C21 H21 . . 108.8 ?
    C21 C22 C23 . . 112.8(8) ?
    C21 C22 H22A . . 109.0 ?
    C23 C22 H22A . . 109.0 ?
    C21 C22 H22B . . 109.0 ?
    C23 C22 H22B . . 109.0 ?
    H22A C22 H22B . . 107.8 ?
    C24 C23 C22 . . 109.1(7) ?
    C24 C23 H23A . . 109.9 ?
    C22 C23 H23A . . 109.9 ?
    C24 C23 H23B . . 109.9 ?
    C22 C23 H23B . . 109.9 ?
    H23A C23 H23B . . 108.3 ?
    C23 C24 C25 . . 109.5(7) ?
    C23 C24 H24A . . 109.8 ?
    C25 C24 H24A . . 109.8 ?
    C23 C24 H24B . . 109.8 ?
    C25 C24 H24B . . 109.8 ?
    H24A C24 H24B . . 108.2 ?
    O26 C25 C24 . . 110.9(9) ?
    O26 C25 H25A . . 109.5 ?
    C24 C25 H25A . . 109.5 ?
    O26 C25 H25B . . 109.5 ?
    C24 C25 H25B . . 109.5 ?
    H25A C25 H25B . . 108.1 ?
    C21 O26 C25 . . 114.6(6) ?
    C31 C27 N28 . . 108.1(7) ?
    C31 C27 C19 . . 116.6(5) ?
    N28 C27 C19 . . 111.2(5) ?
    C31 C27 H27 . . 106.8 ?
    N28 C27 H27 . . 106.8 ?
    C19 C27 H27 . . 106.8 ?
    O29 N28 O30 . . 122.9(6) ?
    O29 N28 C27 . . 120.9(5) ?
    O30 N28 C27 . . 116.2(6) ?
    O32 C31 O33 . . 124.9(9) ?
    O32 C31 C27 . . 124.9(8) ?
    O33 C31 C27 . . 110.1(8) ?
    C31 O33 C34 . . 115.2(8) ?
    C35 C34 O33 . . 111.0(12) ?
    C35 C34 H34A . . 109.4 ?
    O33 C34 H34A . . 109.4 ?
    C35 C34 H34B . . 109.4 ?
    O33 C34 H34B . . 109.4 ?
    H34A C34 H34B . . 108.0 ?
    C34 C35 H35A . . 109.5 ?
    C34 C35 H35B . . 109.5 ?
    H35A C35 H35B . . 109.5 ?
    C34 C35 H35C . . 109.5 ?
    H35A C35 H35C . . 109.5 ?
    H35B C35 H35C . . 109.5 ?
loop_
    _geom_torsion_atom_site_label_1
    _geom_torsion_atom_site_label_2
    _geom_torsion_atom_site_label_3
    _geom_torsion_atom_site_label_4
    _geom_torsion_site_symmetry_1
    _geom_torsion_site_symmetry_2
    _geom_torsion_site_symmetry_3
    _geom_torsion_site_symmetry_4
    _geom_torsion
    _geom_torsion_publ_flag
    C5 O1 C2 O11 . . . . 76.7(5) ?
    C5 O1 C2 C3 . . . . -39.8(5) ?
    O11 C2 C3 O6 . . . . 151.5(4) ?
    O1 C2 C3 O6 . . . . -90.9(5) ?
    O11 C2 C3 C4 . . . . -95.9(5) ?
    O1 C2 C3 C4 . . . . 21.7(5) ?
    O6 C3 C4 O8 . . . . 3.3(6) ?
    C2 C3 C4 O8 . . . . -113.0(5) ?
    O6 C3 C4 C5 . . . . 119.7(4) ?
    C2 C3 C4 C5 . . . . 3.3(5) ?
    C2 O1 C5 C19 . . . . 166.9(4) ?
    C2 O1 C5 C4 . . . . 42.4(5) ?
    O8 C4 C5 O1 . . . . 84.2(5) ?
    C3 C4 C5 O1 . . . . -26.8(5) ?
    O8 C4 C5 C19 . . . . -37.1(6) ?
    C3 C4 C5 C19 . . . . -148.2(4) ?
    C2 C3 O6 C7 . . . . 122.7(5) ?
    C4 C3 O6 C7 . . . . 9.4(6) ?
    C3 O6 C7 O8 . . . . -18.8(6) ?
    C3 O6 C7 C10 . . . . -140.0(7) ?
    C3 O6 C7 C9 . . . . 97.3(6) ?
    O6 C7 O8 C4 . . . . 21.1(7) ?
    C10 C7 O8 C4 . . . . 141.7(8) ?
    C9 C7 O8 C4 . . . . -94.4(7) ?
    C5 C4 O8 C7 . . . . -124.3(5) ?
    C3 C4 O8 C7 . . . . -14.8(6) ?
    O1 C2 O11 Si12 . . . . 82.7(5) ?
    C3 C2 O11 Si12 . . . . -163.2(4) ?
    C2 O11 Si12 C13 . . . . -19.6(6) ?
    C2 O11 Si12 C15 . . . . 101.9(5) ?
    C2 O11 Si12 C14 . . . . -140.2(5) ?
    O11 Si12 C15 C17 . . . . -60.2(9) ?
    C13 Si12 C15 C17 . . . . 59.2(9) ?
    C14 Si12 C15 C17 . . . . -177.0(9) ?
    O11 Si12 C15 C16 . . . . 63.5(6) ?
    C13 Si12 C15 C16 . . . . -177.1(7) ?
    C14 Si12 C15 C16 . . . . -53.3(8) ?
    O11 Si12 C15 C18 . . . . -179.2(6) ?
    C13 Si12 C15 C18 . . . . -59.8(7) ?
    C14 Si12 C15 C18 . . . . 64.0(8) ?
    O1 C5 C19 O20 . . . . 168.6(4) ?
    C4 C5 C19 O20 . . . . -73.1(5) ?
    O1 C5 C19 C27 . . . . 45.9(6) ?
    C4 C5 C19 C27 . . . . 164.2(4) ?
    C5 C19 O20 C21 . . . . 127.8(5) ?
    C27 C19 O20 C21 . . . . -105.9(6) ?
    C19 O20 C21 O26 . . . . 71.9(6) ?
    C19 O20 C21 C22 . . . . -164.1(5) ?
    O26 C21 C22 C23 . . . . 48.8(9) ?
    O20 C21 C22 C23 . . . . -71.3(8) ?
    C21 C22 C23 C24 . . . . -52.3(11) ?
    C22 C23 C24 C25 . . . . 56.2(11) ?
    C23 C24 C25 O26 . . . . -58.1(11) ?
    O20 C21 O26 C25 . . . . 69.9(8) ?
    C22 C21 O26 C25 . . . . -50.6(10) ?
    C24 C25 O26 C21 . . . . 54.9(10) ?
    O20 C19 C27 C31 . . . . 179.8(5) ?
    C5 C19 C27 C31 . . . . -59.7(7) ?
    O20 C19 C27 N28 . . . . -55.6(6) ?
    C5 C19 C27 N28 . . . . 64.9(7) ?
    C31 C27 N28 O29 . . . . 79.4(9) ?
    C19 C27 N28 O29 . . . . -49.8(10) ?
    C31 C27 N28 O30 . . . . -98.5(9) ?
    C19 C27 N28 O30 . . . . 132.2(8) ?
    N28 C27 C31 O32 . . . . 3.7(10) ?
    C19 C27 C31 O32 . . . . 129.9(8) ?
    N28 C27 C31 O33 . . . . 179.9(5) ?
    C19 C27 C31 O33 . . . . -54.0(7) ?
    O32 C31 O33 C34 . . . . -7.5(12) ?
    C27 C31 O33 C34 . . . . 176.4(8) ?
    C31 O33 C34 C35 . . . . -170.2(11) ?
data_global
_journal_date_recd_electronic     2008-05-29
_journal_date_accepted     2008-07-08
_journal_name_full     'Acta Crystallographica, Section E'
_journal_year     2008
_journal_volume     64
_journal_issue      8
_journal_page_first     o1478
_journal_page_last     o1478
_journal_paper_category     QO
_journal_coeditor_code     CF2203
_publ_contact_author_name     'Ramon J. Estevez'
_publ_contact_author_address
; Departamento de Qu\'imica Inorg\'anica
  Facultade de Qu\'imica
  Universidad de Vigo,
  36310 Vigo, Pontevedra, Spain
;
_publ_contact_author_email     ramon.estevez@usc.es
_publ_contact_author_fax     '+34986813797'
_publ_contact_author_phone     '+34986812607'
_publ_section_title
;\
Ethyl
1-<i>O</i>-<i>tert</i>-butyldimethylsilyl-2,3-<i>O</i>-isopropylidene-5-\
[(2'<i>S</i>)-tetrahydropyran-2-yloxy]-D-<i>glycero</i>-\a-D-<i>manno</i>-\
heptofuronate
;
loop_
    _publ_author_name
    _publ_author_footnote
    _publ_author_address
    'Soengas, Raquel G.' .
;
Departamento de Qu\'imica Org\'anica
Universidade de Santiago de Compostela
15782 Santiago de Compostela
Spain
;
    'Valencia, Laura' .
; Departamento de Qu\'imica Inorg\'anica
  Facultade de Qu\'imica
  Universidad de Vigo
  36310 Vigo
  Pontevedra
  Spain
;
    'Est\'evez, Juan C.' .
;
Departamento de Qu\'imica Org\'anica
Universidade de Santiago de Compostela
15782 Santiago de Compostela
Spain
;
    'Est\'evez, Ram\'on J.' .
;
Departamento de Qu\'imica Org\'anica
Universidade de Santiago de Compostela
15782 Santiago de Compostela
Spain
;
