# Supplementary material for: Ethyl 1-O-tert-butyl­dimethyl­silyl-2,3-O-isopropyl­idene-5-[(2′S)-tetra­hydro­pyran-2-yl­oxy]-d-glycero-α-d-manno-hepto­furonate
Source: Acta Crystallogr Sect E Struct Rep Online. 2008 Jul 12;64(Pt 8):o1478. doi: 10.1107/S1600536808021193 (PMC2962108; doi:10.1107/S1600536808021193)
Supplement: Supplementary file 2 [file e-64-o1478-Isup2.hkl]

#
# h,k,l, Fc-squared, Fo-squared, sigma(Fo-squared) and status flag
#
data_I
_shelx_title ' 2001re06 in P 21 21 21'
_shelx_refln_list_code          4
_shelx_F_calc_maximum      228.97
_exptl_crystal_F_000      1120.00
_reflns_d_resolution_high  0.8046
 
loop_
 _symmetry_equiv_pos_as_xyz
 'x, y, z'
 '-x+1/2, -y, z+1/2'
 'x+1/2, -y+1/2, -z'
 '-x, y+1/2, -z+1/2'
 
_cell_length_a    15.5926
_cell_length_b     9.5627
_cell_length_c    19.6896
_cell_angle_alpha  90.000
_cell_angle_beta   90.000
_cell_angle_gamma  90.000
 
_shelx_F_squared_multiplier     1.000
 
loop_
 _refln_index_h
 _refln_index_k
 _refln_index_l
 _refln_F_squared_calc
 _refln_F_squared_meas
 _refln_F_squared_sigma
 _refln_observed_status
   2   0   0      957.23      687.61      6.51 o
   4   0   0     8058.42     5853.67     26.83 o
   6   0   0     4220.43     4322.71     29.55 o
   8   0   0     7233.13     6768.82     45.12 o
  10   0   0      974.19      939.42     21.22 o
  12   0   0      134.48      121.79      5.30 o
  14   0   0        7.56        1.91     11.53 o
  16   0   0       34.24       37.54      4.15 o
  18   0   0        6.37        1.50      8.12 o
   1   1   0      663.02      698.35      6.50 o
   2   1   0     5734.59     5735.21     21.15 o
   3   1   0    31175.94    30697.16     56.23 o
   4   1   0     1347.66     1370.10     14.18 o
   5   1   0     5691.02     5379.29     30.33 o
   6   1   0     3161.71     3265.85     26.42 o
   7   1   0       35.43       35.86      3.28 o
   8   1   0     1925.78     2037.88     25.90 o
   9   1   0       10.69       10.89      3.77 o
  10   1   0      304.55      302.46     10.22 o
  11   1   0       36.33       66.41      5.04 o
  12   1   0       13.48       19.15      4.15 o
  13   1   0      119.53       96.19      5.62 o
  14   1   0       47.12       51.46      5.70 o
  15   1   0       60.48       73.08      6.94 o
  16   1   0        8.74       -1.72      9.78 o
  17   1   0        1.02       -1.93      9.68 o
  18   1   0        0.29        0.37      8.09 o
  19   1   0        2.94        5.40      2.01 o
   0   2   0    52427.51    50719.49    245.13 o
   1   2   0    13563.14    14824.53     38.81 o
   2   2   0      133.19      125.20      3.86 o
   3   2   0     5324.39     5642.48     28.45 o
   4   2   0     1365.13     1195.77     14.70 o
   5   2   0       23.08       31.70      2.75 o
   6   2   0      237.74      238.15      6.57 o
   7   2   0       17.27       16.71      3.43 o
   8   2   0      450.12      459.49     10.06 o
   9   2   0       63.96       70.50      4.66 o
  10   2   0      536.32      577.66     13.31 o
  11   2   0      496.58      519.39     13.50 o
  12   2   0       14.07       16.11      4.57 o
  13   2   0        1.42      -11.06     11.06 o
  14   2   0      136.53      118.57      6.78 o
  15   2   0        0.00      -11.95     11.95 o
  16   2   0        0.47        0.56      8.92 o
  17   2   0        7.06        4.79      3.84 o
  18   2   0       14.91       12.57      2.47 o
  19   2   0        6.91        2.30      4.47 o
   1   3   0      974.55      741.27     11.42 o
   2   3   0       25.89       42.25      2.54 o
   3   3   0     6433.02     6659.90     36.01 o
   4   3   0     1221.89     1168.91     16.84 o
   5   3   0      260.72      232.44      6.69 o
   6   3   0     1346.39     1510.98     21.98 o
   7   3   0       53.70       62.03      4.25 o
   8   3   0       10.58       15.36      4.01 o
   9   3   0        5.42        4.81      9.57 o
  10   3   0       10.86       17.92      4.88 o
  11   3   0       66.28       72.38      5.01 o
  12   3   0       21.00       31.02      4.74 o
  13   3   0       20.86       29.33      6.11 o
  14   3   0        6.70        4.05      5.33 o
  15   3   0       15.09       -2.38      9.91 o
  16   3   0        0.67        1.55      8.45 o
  17   3   0        9.57        5.09      3.67 o
  18   3   0        7.04        5.52      2.13 o
   0   4   0     1415.83     1474.94     18.55 o
   1   4   0     1206.00     1242.48     17.36 o
   2   4   0       13.22       -5.83      5.83 o
   3   4   0      160.53      148.18      4.38 o
   4   4   0     1028.33     1028.81     18.69 o
   5   4   0     1145.86     1165.81     21.58 o
   6   4   0        4.32        7.61      3.70 o
   7   4   0      168.39      187.08      5.92 o
   8   4   0        0.26      -12.64     12.64 o
   9   4   0      314.07      311.08      8.99 o
  10   4   0       93.45       84.18      5.08 o
  11   4   0       30.86       28.36      4.94 o
  12   4   0       21.58        8.21     12.49 o
  13   4   0       15.72        4.35      7.57 o
  14   4   0       28.70       25.39      4.31 o
  15   4   0       33.42       23.73      4.18 o
  16   4   0        0.15        2.76      9.16 o
  17   4   0        5.06        2.04      3.16 o
  18   4   0        3.18        4.74      1.88 o
   1   5   0      525.23      517.19     14.21 o
   2   5   0      114.05      104.92      6.56 o
   3   5   0       93.12       96.02      4.52 o
   4   5   0       58.71       60.06      4.49 o
   5   5   0        0.14        6.96      4.02 o
   6   5   0       32.76      -16.92     16.92 o
   7   5   0        7.22      -10.88     10.88 o
   8   5   0      146.15      142.42      5.83 o
   9   5   0       32.12       40.03      4.70 o
  10   5   0      119.89      148.06      6.19 o
  11   5   0       72.81       84.53      6.04 o
  12   5   0       15.10       13.74      5.55 o
  13   5   0       15.55        9.90     21.48 o
  14   5   0       16.66       19.46      3.83 o
  15   5   0        1.43       -9.52      9.52 o
  16   5   0        9.99        7.62      3.42 o
  17   5   0        5.67       -1.07      5.49 o
   0   6   0     1069.83     1111.82     22.65 o
   1   6   0      310.04      302.16      8.02 o
   2   6   0     1018.81     1066.45     22.79 o
   3   6   0       34.78       82.77      7.80 o
   4   6   0       53.10      -20.07     20.07 o
   5   6   0        8.09        9.07      4.18 o
   6   6   0      622.69      654.38     14.70 o
   7   6   0      357.91      352.82     10.25 o
   8   6   0      147.25      152.85      6.40 o
   9   6   0        0.87       -3.15     16.54 o
  10   6   0        3.78      -13.68     13.68 o
  11   6   0        5.07      -10.65     10.65 o
  12   6   0       27.87       29.48      4.37 o
  13   6   0       11.97       13.72      3.79 o
  14   6   0        0.87       -4.40     10.20 o
  15   6   0       11.40        0.78      3.59 o
  16   6   0       18.04       15.74      2.53 o
   1   7   0       22.73       31.34      4.07 o
   2   7   0      304.99      312.84      9.01 o
   3   7   0       16.69       10.60      4.12 o
   4   7   0       21.75       19.27      4.21 o
   5   7   0        1.81       -4.05      9.50 o
   6   7   0        6.80      -12.71     12.71 o
   7   7   0        0.45        7.73      4.30 o
   8   7   0       45.65       47.14      5.93 o
   9   7   0        0.01      -12.19     12.19 o
  10   7   0       38.25       33.59      5.90 o
  11   7   0        0.35        4.33      3.76 o
  12   7   0        1.47       -9.42      9.42 o
  13   7   0        0.55       -4.00      4.00 o
  14   7   0        5.70        2.49      3.40 o
  15   7   0        0.21       -5.14      5.14 o
   0   8   0        0.06       14.64      5.83 o
   1   8   0       94.77      137.93      6.84 o
   2   8   0      172.21      166.56      6.36 o
   3   8   0       80.43       92.50      6.12 o
   4   8   0       59.68       57.79      6.07 o
   5   8   0       86.10       97.50      6.50 o
   6   8   0       35.28       44.04      5.75 o
   7   8   0       18.61       20.40      5.60 o
   8   8   0        8.86       -1.87     12.27 o
   9   8   0        0.17       -4.87      9.51 o
  10   8   0       35.76       30.32      4.02 o
  11   8   0        0.57       -5.99     10.38 o
  12   8   0       14.16       15.39      3.65 o
  13   8   0        5.27        7.67      2.31 o
  14   8   0        1.68        2.66      1.98 o
   1   9   0        2.26        4.93     11.12 o
   2   9   0        0.06       -0.99      5.10 o
   3   9   0        8.43      -22.12     22.12 o
   4   9   0        5.64      -88.35     88.35 o
   5   9   0        1.32        4.22      3.89 o
   6   9   0        2.91       -8.98      9.44 o
   7   9   0        0.31       -2.29      8.57 o
   8   9   0        0.15        3.74      8.50 o
   9   9   0        0.72       -1.46     10.27 o
  10   9   0        2.38       -4.62      9.09 o
  11   9   0        2.81        0.84      2.42 o
  12   9   0        0.09       -2.89      5.07 o
   0  10   0        0.02       -4.43      8.64 o
   1  10   0       30.93       36.24      4.19 o
   2  10   0        0.22       -4.88      8.56 o
   3  10   0        0.43       -6.38      8.55 o
   4  10   0        0.03        3.58      7.94 o
   5  10   0        2.11       -4.43      9.69 o
   6  10   0        0.02        2.30      9.14 o
   7  10   0        6.76        2.50      8.78 o
   8  10   0        0.40        2.63      3.10 o
   9  10   0        1.44       -6.04      6.04 o
  10  10   0        0.17       -4.90      4.90 o
   1  11   0        0.02        2.30      7.57 o
   2  11   0        0.03       -6.70      7.62 o
   3  11   0        0.10       -4.27      7.70 o
   4  11   0        0.14        0.67      5.36 o
   5  11   0        2.80       -3.35      5.97 o
   6  11   0        0.18       -4.00      5.25 o
   7  11   0        0.00       -4.63      4.76 o
   1   0   1     2512.81     2154.01     14.22 o
   2   0   1      930.06      771.62     13.25 o
   3   0   1     4616.85     5080.97    135.86 o
   4   0   1    25215.97    24019.89    103.05 o
   5   0   1      180.13      153.69      3.20 o
   6   0   1     3187.58     3252.93     18.32 o
   7   0   1     5620.02     5453.62     26.10 o
   8   0   1     3038.59     3453.38     31.83 o
   9   0   1        0.54       10.90      5.51 o
  10   0   1      171.74      175.55      4.27 o
  11   0   1        0.45      -14.38     33.60 o
  12   0   1        2.20        3.77      3.59 o
  13   0   1      115.21      130.99    115.47 o
  14   0   1       15.27        5.85      5.10 o
  15   0   1       37.07       24.61     37.27 o
  16   0   1        7.65        1.96      5.30 o
  17   0   1        3.32        4.46      2.84 o
  18   0   1        7.60        3.01      3.04 o
  19   0   1        7.10        8.08      1.46 o
 -19   1   1        0.21        2.64      1.85 o
 -18   1   1        2.36        4.00      7.91 o
 -17   1   1        5.07        4.31      4.01 o
 -16   1   1        9.03        8.59      3.73 o
 -15   1   1       20.00       20.97      5.53 o
 -14   1   1       16.84       16.20      5.69 o
 -13   1   1       60.29       63.29      5.11 o
 -12   1   1        3.98       -0.56      8.72 o
 -11   1   1       80.17       96.38      4.54 o
 -10   1   1       88.77       81.33      5.09 o
  -9   1   1      390.35      365.56      9.58 o
  -8   1   1      496.46      479.11     13.95 o
  -7   1   1      903.14      882.60     16.31 o
  -6   1   1     2109.18     2223.39     22.21 o
  -5   1   1       22.09       29.02      2.44 o
  -4   1   1     6447.94     6312.89     29.74 o
  -3   1   1      632.21      616.81      8.97 o
  -2   1   1      412.97      367.76      5.99 o
  -1   1   1     3962.74     4063.55     15.83 o
   0   1   1    29157.43    26945.79    947.31 o
   1   1   1     4095.54     4228.31     15.75 o
   2   1   1      416.48      366.05      5.95 o
   3   1   1      606.06      584.55      8.71 o
   4   1   1     6445.26     6705.03     30.19 o
   5   1   1       16.85       21.93      2.32 o
   6   1   1     2106.28     2263.43     22.21 o
   7   1   1      901.29      847.87     15.69 o
   8   1   1      487.11      533.97     14.22 o
   9   1   1      407.31      385.60      9.91 o
  10   1   1       85.70       67.71      5.05 o
  11   1   1       85.67       97.56      5.63 o
  12   1   1        3.82        3.89      8.83 o
  13   1   1       63.26       63.91      5.45 o
  14   1   1       16.78       19.03      5.56 o
  15   1   1       19.26       18.31      5.53 o
  16   1   1        8.68       14.00      3.75 o
  17   1   1        5.53        1.92     10.55 o
  18   1   1        2.52        0.55      3.30 o
  19   1   1        0.21        2.84      4.81 o
 -19   2   1        0.92        5.14      1.73 o
 -18   2   1        6.13        6.43      2.38 o
 -17   2   1       18.29       20.96      4.01 o
 -16   2   1       16.75       16.77      3.86 o
 -15   2   1       27.36       63.09     10.18 o
 -14   2   1      143.59      143.84      7.07 o
 -13   2   1       41.66       45.85      4.97 o
 -12   2   1       31.46        0.00     13.89 o
 -11   2   1      230.88      238.18      8.37 o
 -10   2   1      156.98      155.06      6.33 o
  -9   2   1       63.91       78.45      4.94 o
  -8   2   1       95.42       92.53      4.42 o
  -7   2   1      887.55      851.01     17.22 o
  -6   2   1     1209.83     1254.79     18.26 o
  -5   2   1     1108.07     1111.30     15.90 o
  -4   2   1     1041.44     1087.53     14.25 o
  -3   2   1      895.22      767.31     11.26 o
  -2   2   1     1667.52     1746.47     15.14 o
  -1   2   1     1739.10     1514.00     13.12 o
   0   2   1     2567.28     2665.98     21.27 o
   1   2   1     1606.49     1252.14     11.83 o
   2   2   1     1687.11     1772.42     15.18 o
   3   2   1      971.11      855.31     11.95 o
   4   2   1     1023.36     1130.23     14.39 o
   5   2   1     1189.54     1243.31     16.47 o
   6   2   1     1233.07     1309.90     18.52 o
   7   2   1      845.40      868.14     17.08 o
   8   2   1       96.17       90.82      4.55 o
   9   2   1       61.69       73.62      4.76 o
  10   2   1      162.61      155.27      6.28 o
  11   2   1      217.05      227.66      6.35 o
  12   2   1       32.87      -11.49     14.46 o
  13   2   1       46.42       48.49      5.16 o
  14   2   1      145.06      167.19      8.36 o
  15   2   1       29.46       37.13      9.83 o
  16   2   1       17.25       21.61      3.82 o
  17   2   1       17.98       16.48      4.01 o
  18   2   1        5.85        9.10      2.35 o
  19   2   1        1.09        1.38      1.79 o
 -18   3   1        1.00       -5.23      6.08 o
 -17   3   1        1.15        2.05      8.76 o
 -16   3   1        6.09       -5.66      8.57 o
 -15   3   1       10.37        3.56      9.74 o
 -14   3   1       24.37       32.69      7.36 o
 -13   3   1       73.87       81.74      6.30 o
 -12   3   1       51.90       51.12      5.22 o
 -11   3   1     1077.39     1130.66     27.11 o
 -10   3   1      463.55      410.21     11.94 o
  -9   3   1       25.33       18.12      4.76 o
  -8   3   1       29.77       21.66      4.22 o
  -7   3   1      318.09      423.66      9.59 o
  -6   3   1      572.44      604.98     14.67 o
  -5   3   1     2184.10     2205.25     24.48 o
  -4   3   1       62.82       55.54      3.11 o
  -3   3   1      661.57      691.52     12.60 o
  -2   3   1      223.19      213.69      5.25 o
  -1   3   1      207.64      146.70      4.49 o
   0   3   1     2474.72     2029.12     58.28 o
   1   3   1      196.26      178.54      4.64 o
   2   3   1      221.96      236.25      5.37 o
   3   3   1      629.85      682.70     12.27 o
   4   3   1       59.49       64.44      3.19 o
   5   3   1     2197.96     2106.94     23.82 o
   6   3   1      581.17      603.08     14.81 o
   7   3   1      306.65      384.96      9.42 o
   8   3   1       27.31       28.75      4.21 o
   9   3   1       24.82       18.77      4.67 o
  10   3   1      454.12      429.98     12.11 o
  11   3   1     1085.55     1160.48     28.27 o
  12   3   1       54.17       56.61      5.54 o
  13   3   1       72.44       80.89      6.42 o
  14   3   1       23.70       14.26      6.18 o
  15   3   1       10.15       -4.75      9.37 o
  16   3   1        5.96        1.03      8.41 o
  17   3   1        1.38       -6.57      8.84 o
  18   3   1        0.90        2.91      5.31 o
 -18   4   1        1.60       -2.25      4.92 o
 -17   4   1        4.16       -3.82      7.89 o
 -16   4   1        1.83        7.78      3.78 o
 -15   4   1       13.10       13.68      3.74 o
 -14   4   1       58.89       63.25      4.59 o
 -13   4   1       79.99       80.04      6.37 o
 -12   4   1       85.08       74.60      7.39 o
 -11   4   1       48.04       46.39      5.15 o
 -10   4   1      127.20      121.26      5.63 o
  -9   4   1      104.78      115.74      4.95 o
  -8   4   1      151.39      155.68      7.06 o
  -7   4   1      169.60      162.23      5.64 o
  -6   4   1       25.44       19.03      3.90 o
  -5   4   1      353.06      304.63      8.83 o
  -4   4   1     1189.03     1148.22     19.44 o
  -3   4   1     1145.78     1160.96     18.41 o
  -2   4   1      191.03      236.17      6.49 o
  -1   4   1      920.38      945.78     15.51 o
   0   4   1      638.17      698.36      9.32 o
   1   4   1      952.81      998.00     15.86 o
   2   4   1      191.42      247.19      6.61 o
   3   4   1     1219.58     1312.93     19.31 o
   4   4   1     1218.49     1275.41     20.32 o
   5   4   1      337.18      292.92      8.60 o
   6   4   1       21.26        3.54      7.98 o
   7   4   1      165.79      154.70      5.51 o
   8   4   1      157.68      164.48      6.07 o
   9   4   1       97.80      116.24      5.16 o
  10   4   1      129.59      126.28      5.61 o
  11   4   1       52.18       49.67      5.04 o
  12   4   1       89.21      102.05      7.61 o
  13   4   1       74.40       75.15      6.06 o
  14   4   1       61.19       59.49      4.57 o
  15   4   1       11.69       12.25      3.72 o
  16   4   1        1.94       -3.67      4.06 o
  17   4   1        4.22       -8.03      8.03 o
  18   4   1        1.65       -0.34      1.92 o
 -17   5   1        3.80       -0.40      2.20 o
 -16   5   1       14.94       16.99      3.59 o
 -15   5   1        0.07       -4.12      4.12 o
 -14   5   1       10.96       10.89      3.81 o
 -13   5   1       19.50       28.07      5.67 o
 -12   5   1       18.05       22.11      5.73 o
 -11   5   1       13.06       21.14      5.94 o
 -10   5   1      115.83      126.83      5.97 o
  -9   5   1      199.12      195.68      6.46 o
  -8   5   1      289.16      287.40      9.06 o
  -7   5   1      108.48      115.37      5.05 o
  -6   5   1      655.05      761.63     16.61 o
  -5   5   1       80.98       92.01      4.90 o
  -4   5   1      714.62      770.97     18.87 o
  -3   5   1      159.47      165.25      5.12 o
  -2   5   1      162.54      218.17      6.16 o
  -1   5   1      592.31      561.40     14.88 o
   0   5   1      629.28      715.20     16.83 o
   1   5   1      585.51      607.56     15.21 o
   2   5   1      158.92      153.00      7.59 o
   3   5   1      166.02      168.95      5.29 o
   4   5   1      724.18      795.90     18.77 o
   5   5   1       75.85       80.57      5.05 o
   6   5   1      660.47      769.47     10.87 o
   7   5   1      100.84      118.56      5.02 o
   8   5   1      289.70      298.82      9.04 o
   9   5   1      197.76      178.28      6.78 o
  10   5   1      117.03      116.11      6.26 o
  11   5   1       13.83        6.35     13.26 o
  12   5   1       19.00        3.84     18.89 o
  13   5   1       17.86       24.82      5.59 o
  14   5   1       10.08        8.60      3.78 o
  15   5   1        0.08       -2.90     10.24 o
  16   5   1       15.00       14.69      3.47 o
  17   5   1        3.50       -1.59      5.70 o
 -16   6   1        8.30        1.96      5.58 o
 -15   6   1       10.26       12.36      3.61 o
 -14   6   1        6.25        6.17      4.15 o
 -13   6   1        4.36        4.63      3.85 o
 -12   6   1       15.12       -1.25      9.87 o
 -11   6   1        6.28       -8.31     12.60 o
 -10   6   1      186.19      214.95      7.79 o
  -9   6   1       71.58       82.72      5.68 o
  -8   6   1      151.82      165.56      6.43 o
  -7   6   1      108.13      116.77      5.63 o
  -6   6   1      116.58      130.17      5.48 o
  -5   6   1      309.64      305.08      8.70 o
  -4   6   1       74.00       82.99      6.67 o
  -3   6   1      373.55      356.76     11.05 o
  -2   6   1      133.49      134.79      5.73 o
  -1   6   1      674.83      646.85     18.33 o
   0   6   1      677.48      676.97     12.93 o
   1   6   1      692.04      707.90     19.07 o
   2   6   1      123.20       98.32      5.53 o
   3   6   1      373.43      352.07     11.23 o
   4   6   1       71.34       96.91      5.57 o
   5   6   1      313.87      320.36      8.78 o
   6   6   1      109.09      117.13      5.59 o
   7   6   1      109.46      121.56      5.58 o
   8   6   1      148.21      168.60      6.37 o
   9   6   1       72.69       83.68      5.66 o
  10   6   1      179.04      215.70      7.88 o
  11   6   1        4.94        5.13     11.68 o
  12   6   1       15.20       10.06      4.19 o
  13   6   1        4.63       10.92      3.64 o
  14   6   1        6.89        1.95     10.30 o
  15   6   1       10.47        8.85      3.68 o
  16   6   1        7.77        3.54      2.30 o
 -15   7   1        0.63       -1.89      5.56 o
 -14   7   1        1.10        2.17      3.22 o
 -13   7   1        3.91        3.74     10.12 o
 -12   7   1        9.91       -0.54      9.38 o
 -11   7   1        3.97        9.14      3.93 o
 -10   7   1       68.27       69.37      8.53 o
  -9   7   1       18.69       18.88      6.18 o
  -8   7   1        7.54       10.36      5.59 o
  -7   7   1        4.89       10.88      4.41 o
  -6   7   1       31.87       49.93      5.06 o
  -5   7   1        5.52       10.33      5.77 o
  -4   7   1       42.42       54.07      4.53 o
  -3   7   1       21.85       39.79      5.14 o
  -2   7   1      114.43      109.20      5.44 o
  -1   7   1       73.62       78.06      4.87 o
   0   7   1       89.65       84.88      5.97 o
   1   7   1       73.70       60.47      4.94 o
   2   7   1      117.91      110.72      5.55 o
   3   7   1       24.71       27.27      4.59 o
   4   7   1       43.65       47.03      4.59 o
   5   7   1        4.51       19.74      6.25 o
   6   7   1       30.29       47.65      5.22 o
   7   7   1        4.34       -6.36      9.77 o
   8   7   1        7.82       14.55      5.43 o
   9   7   1       20.14       26.61      6.84 o
  10   7   1       69.29       78.31      7.14 o
  11   7   1        3.97        5.43      9.28 o
  12   7   1       10.23        8.23      3.63 o
  13   7   1        3.85       -1.40      9.92 o
  14   7   1        1.14       -1.49      8.45 o
  15   7   1        0.71       -5.85      5.85 o
 -14   8   1        0.36       -0.39      1.94 o
 -13   8   1        4.42        2.56      2.27 o
 -12   8   1        0.92       -6.69      9.23 o
 -11   8   1        4.38        1.49     10.02 o
 -10   8   1        2.21       -9.94      9.94 o
  -9   8   1       15.09        6.68     10.29 o
  -8   8   1       14.67       -4.34     12.97 o
  -7   8   1        2.68       -6.98     12.64 o
  -6   8   1       11.39        9.39      5.66 o
  -5   8   1       95.61       87.00      7.19 o
  -4   8   1       37.96       49.13      9.69 o
  -3   8   1       71.50       72.83      5.35 o
  -2   8   1       47.05       36.93      5.11 o
  -1   8   1       15.97       26.41      4.64 o
   0   8   1        0.10        4.44      6.55 o
   1   8   1       15.14        0.59     10.86 o
   2   8   1       49.04       34.72      5.24 o
   3   8   1       72.75       70.52      5.16 o
   4   8   1       39.10       -4.33     21.84 o
   5   8   1       99.96      116.08      7.13 o
   6   8   1        9.57       14.66      5.39 o
   7   8   1        3.51        1.15      5.19 o
   8   8   1       16.14       17.12      5.46 o
   9   8   1       15.57       17.21      4.01 o
  10   8   1        2.02       -3.91      9.56 o
  11   8   1        4.62        0.50     10.49 o
  12   8   1        0.99       -2.51      8.80 o
  13   8   1        4.20        1.99      2.36 o
  14   8   1        0.36        4.57      1.95 o
 -12   9   1        0.04       -1.82      5.37 o
 -11   9   1        1.55        0.29      2.31 o
 -10   9   1        0.31       -7.10      8.86 o
  -9   9   1        0.48        2.90      3.93 o
  -8   9   1        2.33        2.66      8.32 o
  -7   9   1        2.35       -5.71      9.31 o
  -6   9   1        0.32        1.79      8.97 o
  -5   9   1        2.57      -10.28     10.28 o
  -4   9   1        0.16      -12.28     12.28 o
  -3   9   1        6.78      -20.74     20.74 o
  -2   9   1        8.92       28.23      6.94 o
  -1   9   1       15.27      -23.64     23.64 o
   0   9   1       16.26       11.55     15.27 o
   1   9   1       14.52        9.83     16.47 o
   2   9   1        8.42       55.62      7.16 o
   3   9   1        6.50       -9.80     19.17 o
   4   9   1        0.06      -20.28     20.28 o
   5   9   1        2.63        4.71      3.74 o
   6   9   1        0.37       -9.17      9.17 o
   7   9   1        2.42       -5.13      8.44 o
   8   9   1        2.01       -0.53      8.64 o
   9   9   1        0.47      -10.52     10.52 o
  10   9   1        0.30       -5.84      9.18 o
  11   9   1        1.62        2.76      6.22 o
  12   9   1        0.05       -3.90      5.27 o
 -10  10   1        1.15       -4.98      4.98 o
  -9  10   1        0.01       -0.79      2.15 o
  -8  10   1        1.47        2.55      3.22 o
  -7  10   1        0.80        4.57      8.56 o
  -6  10   1        5.97        5.89      3.93 o
  -5  10   1        2.30        2.95     10.01 o
  -4  10   1        3.41       -8.33      8.33 o
  -3  10   1        5.86        3.98      3.56 o
  -2  10   1        8.45       15.02      3.70 o
  -1  10   1        1.30        4.94      9.07 o
   0  10   1        6.55        3.58      2.54 o
   1  10   1        1.53       -4.37      8.84 o
   2  10   1        8.16        4.30      8.57 o
   3  10   1        6.42       11.08      3.52 o
   4  10   1        3.91       -7.11      8.04 o
   5  10   1        2.10       -8.30      9.73 o
   6  10   1        6.24        3.20      9.37 o
   7  10   1        0.91        4.14      8.58 o
   8  10   1        1.61        4.07      3.23 o
   9  10   1        0.01       -5.70      5.70 o
  10  10   1        1.26       -0.36      2.01 o
  -7  11   1        0.11       -0.77      1.86 o
  -6  11   1        2.27       -5.75      5.75 o
  -5  11   1        0.24        2.12      2.13 o
  -4  11   1        3.75       -0.67      2.40 o
  -3  11   1        0.38        3.08      3.04 o
  -2  11   1        5.37        3.71      7.79 o
  -1  11   1        0.07       -5.73      8.24 o
   0  11   1        1.72        2.02      5.64 o
   1  11   1        0.09        2.22      3.22 o
   2  11   1        5.32        2.95      8.58 o
   3  11   1        0.38       -1.41      7.43 o
   4  11   1        3.69       -4.99      6.40 o
   5  11   1        0.21        0.60      5.63 o
   6  11   1        2.29        0.66      2.14 o
   7  11   1        0.13       -4.14      4.62 o
   0   0   2    18581.67    16147.16    366.59 o
   1   0   2    22032.33    19794.75    263.26 o
   2   0   2      285.47      324.64      6.85 o
   3   0   2      775.24      733.61     43.20 o
   4   0   2     1462.08     1612.83     10.64 o
   5   0   2      756.69      752.96     19.15 o
   6   0   2       10.75        6.82      2.70 o
   7   0   2      405.05      397.63     16.45 o
   8   0   2       10.77       19.99      2.54 o
   9   0   2       64.63       67.50      3.12 o
  10   0   2       38.71       46.59      3.38 o
  11   0   2      222.21      321.10     32.90 o
  12   0   2      108.99      119.78      3.79 o
  13   0   2      183.13      160.54      4.59 o
  14   0   2       58.02       50.12      4.33 o
  15   0   2        8.44      246.74    178.57 o
  16   0   2        0.09       -0.78      3.58 o
  17   0   2        0.53       -4.12      6.79 o
  18   0   2        0.80        0.72      5.60 o
  19   0   2        0.28        1.40      1.82 o
 -19   1   2        1.02       -1.38      4.23 o
 -18   1   2        3.52        1.84      3.15 o
 -17   1   2       11.08        6.15      9.98 o
 -16   1   2      119.47      130.31      5.31 o
 -15   1   2       24.97       45.67      6.03 o
 -14   1   2       51.06       36.76      5.91 o
 -13   1   2       52.34       54.85      5.06 o
 -12   1   2       34.84       43.07      4.61 o
 -11   1   2       81.95       79.24      4.51 o
 -10   1   2      141.18      146.46      5.74 o
  -9   1   2      110.94      144.37      5.25 o
  -8   1   2      897.40     1065.78     19.61 o
  -7   1   2     1750.95     1977.40     23.76 o
  -6   1   2     1898.42     1815.73     20.61 o
  -5   1   2      259.21      282.47      8.35 o
  -4   1   2      469.12      508.79      9.62 o
  -3   1   2     7261.41     7465.06     29.83 o
  -2   1   2     4436.87     4699.73     21.02 o
  -1   1   2      902.67      978.87      8.77 o
   0   1   2     2687.58     3170.11     77.78 o
   1   1   2      899.48      971.78      8.70 o
   2   1   2     4393.09     4585.21     20.12 o
   3   1   2     7292.25     7502.83     28.95 o
   4   1   2      398.01      418.74      8.58 o
   5   1   2      256.54      300.95      8.59 o
   6   1   2     1934.40     1860.07     20.53 o
   7   1   2     1733.35     1956.67     23.37 o
   8   1   2      852.49      927.92     18.22 o
   9   1   2      112.85      124.83      5.04 o
  10   1   2      130.41      112.95      5.76 o
  11   1   2       80.81       86.66      5.92 o
  12   1   2       32.30       49.22      4.54 o
  13   1   2       52.93       79.69      6.69 o
  14   1   2       50.14       52.10      6.14 o
  15   1   2       25.53      140.29      7.86 o
  16   1   2      119.67      146.97      5.26 o
  17   1   2       11.21        3.79     10.66 o
  18   1   2        3.21        3.23      8.54 o
  19   1   2        0.97       -4.79      4.79 o
 -19   2   2        5.26        6.05      1.74 o
 -18   2   2        0.71        2.97      5.96 o
 -17   2   2        8.81       10.45      3.87 o
 -16   2   2       24.63       23.61      3.86 o
 -15   2   2       14.65        5.53     10.03 o
 -14   2   2       11.19      -14.62     14.62 o
 -13   2   2       47.10       29.67      5.78 o
 -12   2   2      163.67      178.45      6.88 o
 -11   2   2      145.78      159.03      5.67 o
 -10   2   2      649.13      659.68     14.08 o
  -9   2   2      336.27      353.04     10.23 o
  -8   2   2      275.30      344.01      9.38 o
  -7   2   2      378.39      451.68     13.24 o
  -6   2   2     1392.02     1260.79     18.73 o
  -5   2   2     1242.23     1330.52     17.44 o
  -4   2   2     1914.92     1724.30     18.07 o
  -3   2   2       47.39       48.71      2.48 o
  -2   2   2     4507.10     4417.90     24.23 o
  -1   2   2     1531.44     1734.78     14.62 o
   0   2   2      122.51      167.13      5.57 o
   1   2   2     1541.70     1648.32     14.32 o
   2   2   2     4578.32     4437.85     23.65 o
   3   2   2       46.54       37.51      2.43 o
   4   2   2     1874.91     1687.37     17.60 o
   5   2   2     1247.61     1336.84     17.22 o
   6   2   2     1390.67     1210.03     18.15 o
   7   2   2      378.45      464.54     13.14 o
   8   2   2      284.72      349.10      9.06 o
   9   2   2      338.61      365.45     10.21 o
  10   2   2      628.94      637.05     13.96 o
  11   2   2      147.48      158.62      5.73 o
  12   2   2      170.75      259.12      9.82 o
  13   2   2       48.45       34.35      5.74 o
  14   2   2       10.98        5.62      5.62 o
  15   2   2       15.24        1.84     10.35 o
  16   2   2       23.72       16.66      3.87 o
  17   2   2        8.72        8.57      3.98 o
  18   2   2        0.64        2.98      5.53 o
  19   2   2        5.49        2.94      1.80 o
 -18   3   2        9.12        3.69      5.91 o
 -17   3   2        1.02        3.23      8.87 o
 -16   3   2        2.69       -1.95      3.44 o
 -15   3   2       35.27       33.90      4.32 o
 -14   3   2       54.68       57.36      6.25 o
 -13   3   2      160.05      168.79      8.66 o
 -12   3   2      105.03       87.85      5.80 o
 -11   3   2        7.42       -0.56      9.76 o
 -10   3   2        9.54       17.33      4.05 o
  -9   3   2       11.92       13.94      4.59 o
  -8   3   2      137.31      151.01      5.46 o
  -7   3   2       73.97       75.51      4.33 o
  -6   3   2      630.87      537.86     14.50 o
  -5   3   2      606.23      573.08     13.78 o
  -4   3   2      256.46      304.19      6.82 o
  -3   3   2     3920.61     3810.07     27.99 o
  -2   3   2      946.38     1071.10     14.60 o
  -1   3   2      764.29      806.47     12.23 o
   0   3   2      966.34     1077.53     15.10 o
   1   3   2      783.49      764.16     11.82 o
   2   3   2      865.05      951.37     13.58 o
   3   3   2     3974.40     3988.95     28.61 o
   4   3   2      253.03      276.62      6.61 o
   5   3   2      585.86      595.52     13.69 o
   6   3   2      678.60      656.64     15.48 o
   7   3   2       71.78       61.71      4.25 o
   8   3   2      130.11      133.98      5.27 o
   9   3   2       10.36       -7.91      9.92 o
  10   3   2       14.34        9.86      4.05 o
  11   3   2        7.47       -5.56      9.57 o
  12   3   2      106.40      100.96      5.75 o
  13   3   2      156.81      122.23     13.17 o
  14   3   2       56.22       51.53      9.14 o
  15   3   2       34.60       35.32      4.16 o
  16   3   2        3.43        6.37      3.37 o
  17   3   2        0.95       -9.12      9.12 o
  18   3   2        8.72        6.59      2.39 o
 -18   4   2        0.74       -4.93      4.93 o
 -17   4   2       11.40       13.88      2.43 o
 -16   4   2        1.69       -9.52      9.52 o
 -15   4   2        0.22        0.00      8.36 o
 -14   4   2       46.41       48.10      4.44 o
 -13   4   2        8.86        6.39     12.78 o
 -12   4   2       13.42       18.94      5.71 o
 -11   4   2      249.21      248.19      8.78 o
 -10   4   2      225.16      233.47      6.67 o
  -9   4   2       66.17       84.23      4.71 o
  -8   4   2      205.89      -15.85     15.85 o
  -7   4   2       43.08       38.06      4.44 o
  -6   4   2     1162.36     1193.18     22.31 o
  -5   4   2      520.83      556.67     15.58 o
  -4   4   2     1780.25     1908.48     24.57 o
  -3   4   2     1963.88     2053.47     24.15 o
  -2   4   2     1774.39     1983.75     22.80 o
  -1   4   2     1190.45     1278.98     18.07 o
   0   4   2      276.62      354.13      7.32 o
   1   4   2     1206.96     1265.36     17.72 o
   2   4   2     1762.80     1996.91     22.60 o
   3   4   2     1961.04     1902.83     23.38 o
   4   4   2     1794.67     1956.49     25.16 o
   5   4   2      523.80      588.31     15.77 o
   6   4   2     1149.81     1133.55     21.85 o
   7   4   2       42.83       40.95      4.70 o
   8   4   2      208.17      262.75      8.14 o
   9   4   2       66.83       71.33      4.77 o
  10   4   2      229.76      293.25      9.31 o
  11   4   2      247.52      233.57     10.09 o
  12   4   2       14.94       -6.51      6.51 o
  13   4   2        9.11      -14.45     14.45 o
  14   4   2       45.49       49.34      4.38 o
  15   4   2        0.25       -0.54      8.92 o
  16   4   2        1.58        3.62      9.61 o
  17   4   2       11.62       14.15      2.55 o
  18   4   2        0.78        0.22      4.45 o
 -17   5   2        0.82        2.58      4.96 o
 -16   5   2        1.70        6.96      3.19 o
 -15   5   2       16.35        4.31      9.98 o
 -14   5   2       38.49       28.81      4.05 o
 -13   5   2        4.34       10.18      4.11 o
 -12   5   2       48.59       46.34      6.06 o
 -11   5   2        5.53       -0.64     11.96 o
 -10   5   2      112.50      115.86      7.39 o
  -9   5   2      209.83      219.01      6.71 o
  -8   5   2       35.38       46.46      4.55 o
  -7   5   2      250.70      278.53      8.30 o
  -6   5   2      212.78      192.06      6.55 o
  -5   5   2       67.76       69.91      5.11 o
  -4   5   2       65.67       56.11      4.35 o
  -3   5   2      580.05      633.82     16.84 o
  -2   5   2      552.31      561.27     15.18 o
  -1   5   2     1080.04     1150.80     20.42 o
   0   5   2      103.30      102.43      3.24 o
   1   5   2     1082.23     1161.66     20.13 o
   2   5   2      529.00      574.69     12.57 o
   3   5   2      581.29      603.44     16.09 o
   4   5   2       75.62       76.45      4.60 o
   5   5   2       74.56       96.92      5.34 o
   6   5   2      212.46      232.66      8.88 o
   7   5   2      255.10      276.91      8.44 o
   8   5   2       33.28       45.12      4.44 o
   9   5   2      209.29      217.71      5.23 o
  10   5   2      118.36       89.32      9.25 o
  11   5   2        4.79      -13.51     13.51 o
  12   5   2       51.56       54.32      6.03 o
  13   5   2        4.48        5.56      4.09 o
  14   5   2       39.73       35.91      4.24 o
  15   5   2       17.10       21.46      4.22 o
  16   5   2        1.98        1.49      3.38 o
  17   5   2        0.67       -4.14      5.09 o
 -16   6   2        2.42       -3.28      5.80 o
 -15   6   2        4.34       -1.53      8.28 o
 -14   6   2       11.57       12.91      4.14 o
 -13   6   2        4.22       -9.90      9.90 o
 -12   6   2       11.73       18.60      4.10 o
 -11   6   2        7.91      -13.34     13.34 o
 -10   6   2       29.98       30.61      5.86 o
  -9   6   2       78.64       77.84      5.93 o
  -8   6   2       20.00       30.59      5.12 o
  -7   6   2       18.86       33.23      4.41 o
  -6   6   2       20.55       28.15      4.41 o
  -5   6   2       86.29      121.21      5.67 o
  -4   6   2      160.84      150.26      5.25 o
  -3   6   2      364.04      351.86     10.84 o
  -2   6   2       76.66       93.42      5.28 o
  -1   6   2       22.70       26.93      4.46 o
   0   6   2       49.32       38.69      3.23 o
   1   6   2       20.93       28.16      4.56 o
   2   6   2       70.73       83.75      5.00 o
   3   6   2      358.08      346.13     11.04 o
   4   6   2      152.41      152.98      5.20 o
   5   6   2       85.87      112.95      8.04 o
   6   6   2       20.06       19.73      4.86 o
   7   6   2       17.43       21.37      4.65 o
   8   6   2       21.60       41.76      5.58 o
   9   6   2       75.74       70.12      5.81 o
  10   6   2       28.99        8.36     14.53 o
  11   6   2        7.77      -12.18     12.18 o
  12   6   2       12.37        8.94      4.22 o
  13   6   2        3.72        2.70      3.64 o
  14   6   2       12.05       11.58      4.21 o
  15   6   2        4.44        0.00      8.33 o
  16   6   2        2.46       -0.54      5.24 o
 -15   7   2        0.71       -0.53      2.10 o
 -14   7   2        4.32        2.19      7.75 o
 -13   7   2       10.63       13.58      3.85 o
 -12   7   2       18.50       15.10      3.67 o
 -11   7   2       13.41       22.93      4.10 o
 -10   7   2       40.77       47.94      5.93 o
  -9   7   2       15.19        9.98      5.73 o
  -8   7   2       49.15       41.41      6.04 o
  -7   7   2        7.65        3.75      5.65 o
  -6   7   2      110.25       96.34      5.69 o
  -5   7   2       10.84       16.70      4.62 o
  -4   7   2      152.49      165.35      6.01 o
  -3   7   2      131.52      124.10      5.54 o
  -2   7   2      301.41      277.20      8.69 o
  -1   7   2       33.88       36.43      4.41 o
   0   7   2      226.01      224.65      8.42 o
   1   7   2       36.06       40.11      4.26 o
   2   7   2      290.23      263.47      8.70 o
   3   7   2      131.11      103.44      6.20 o
   4   7   2      147.47      159.76      6.06 o
   5   7   2       13.69       12.38      4.54 o
   6   7   2      106.91      102.15      5.70 o
   7   7   2        8.43       10.27      5.78 o
   8   7   2       45.43       49.04      6.23 o
   9   7   2       15.76       22.23      5.75 o
  10   7   2       38.51       44.98      6.14 o
  11   7   2       14.70        5.38     10.10 o
  12   7   2       18.56       18.79      3.82 o
  13   7   2       10.74        7.65      3.83 o
  14   7   2        4.62       -2.91      8.36 o
  15   7   2        0.85        3.94      2.09 o
 -14   8   2        0.17       -4.98      4.98 o
 -13   8   2        0.01       -5.86      5.86 o
 -12   8   2        1.70       -6.99      8.79 o
 -11   8   2        2.58       -4.92     10.38 o
 -10   8   2        1.61       -8.43      8.43 o
  -9   8   2        6.94        8.03      3.86 o
  -8   8   2        2.46       -4.45      9.83 o
  -7   8   2        1.25      -10.73     12.95 o
  -6   8   2        3.45        4.43     12.32 o
  -5   8   2        6.87       -2.50     12.49 o
  -4   8   2       13.95       15.50      5.50 o
  -3   8   2       31.61      -17.71     17.71 o
  -2   8   2       16.87       15.53      4.82 o
  -1   8   2       29.17       30.49      6.03 o
   0   8   2       38.47       47.24     12.25 o
   1   8   2       31.14       35.51      4.87 o
   2   8   2       15.54        3.60      9.53 o
   3   8   2       30.36       28.49      5.69 o
   4   8   2       12.97        6.17     15.17 o
   5   8   2        7.73        7.77      5.55 o
   6   8   2        3.99        5.74     12.55 o
   7   8   2        1.44        6.38     13.78 o
   8   8   2        2.28        3.19      9.61 o
   9   8   2        7.32       -6.04     10.38 o
  10   8   2        1.44      -10.29     10.29 o
  11   8   2        2.64       -0.49      9.29 o
  12   8   2        1.53       -4.11      7.82 o
  13   8   2        0.01       -2.27      2.32 o
  14   8   2        0.14       -3.38      4.73 o
 -12   9   2        3.80        1.01      4.83 o
 -11   9   2        0.86        1.69      6.52 o
 -10   9   2        1.19       -9.10      9.10 o
  -9   9   2        0.13       -9.62      9.62 o
  -8   9   2        1.11       -2.63      8.45 o
  -7   9   2        4.57        3.40      3.70 o
  -6   9   2        5.89        4.06      3.87 o
  -5   9   2        3.85        6.06      3.90 o
  -4   9   2       24.19       24.51      5.50 o
  -3   9   2       19.66       -9.18     20.63 o
  -2   9   2       10.69        1.36      5.33 o
  -1   9   2       34.98       43.72      6.38 o
   0   9   2        3.33      -78.56     78.56 o
   1   9   2       36.11       51.30      7.07 o
   2   9   2       10.39        3.30      5.17 o
   3   9   2       19.85       21.35      5.54 o
   4   9   2       24.20       32.51      5.38 o
   5   9   2        2.96       -6.71      9.59 o
   6   9   2        5.55        2.36      9.33 o
   7   9   2        4.32       -3.75      3.75 o
   8   9   2        1.03        5.27      8.52 o
   9   9   2        0.11       -8.93      8.93 o
  10   9   2        1.18       -1.64      7.55 o
  11   9   2        0.97        2.70      5.75 o
  12   9   2        3.89       -5.78      5.78 o
 -10  10   2        0.06       -5.11      5.11 o
  -9  10   2        3.27        3.92      5.96 o
  -8  10   2        0.42        0.41      2.41 o
  -7  10   2        2.80       -3.41      3.41 o
  -6  10   2        1.44        0.91      8.57 o
  -5  10   2        6.01        0.49      9.49 o
  -4  10   2        1.93       -5.07      8.17 o
  -3  10   2        4.70        1.58      8.12 o
  -2  10   2        2.03       -1.62      8.82 o
  -1  10   2        0.09        6.18      3.35 o
   0  10   2        0.31       -0.94      3.27 o
   1  10   2        0.05        0.72      3.48 o
   2  10   2        2.18        2.12      8.40 o
   3  10   2        4.56        4.67      8.29 o
   4  10   2        1.85        2.51      7.45 o
   5  10   2        6.21       -9.61      9.61 o
   6  10   2        1.33       -4.49      8.61 o
   7  10   2        2.98        3.25      7.54 o
   8  10   2        0.49       -6.91      6.91 o
   9  10   2        3.31       -1.21      5.97 o
  10  10   2        0.07        0.23      4.94 o
  -7  11   2        3.64        2.12      4.98 o
  -6  11   2        2.05        1.04      2.09 o
  -5  11   2        2.09        3.23      2.35 o
  -4  11   2        0.25       -5.95      5.95 o
  -3  11   2        6.45        3.18      6.56 o
  -2  11   2        0.04       -6.58      7.80 o
  -1  11   2        6.57        3.64      3.29 o
   0  11   2        0.80        0.53      5.16 o
   1  11   2        6.50        0.00      7.41 o
   2  11   2        0.02       -4.33      7.13 o
   3  11   2        6.34        5.99      2.42 o
   4  11   2        0.27        1.62      5.61 o
   5  11   2        2.15       -0.29      5.70 o
   6  11   2        2.03       -0.77      5.11 o
   7  11   2        3.48        3.43      1.87 o
   1   0   3       15.35       21.64      0.83 o
   2   0   3    25570.45    23935.29    411.08 o
   3   0   3     1472.93     1784.58     50.21 o
   4   0   3       28.38       39.04      3.37 o
   5   0   3     1868.68     1448.06     11.72 o
   6   0   3     1270.86     1374.37     32.82 o
   7   0   3     4316.38     4514.30     25.74 o
   8   0   3     1195.38     1257.27     34.83 o
   9   0   3       73.34       78.43      3.24 o
  10   0   3      337.08      285.73      5.75 o
  11   0   3      127.96      149.37      3.88 o
  12   0   3      132.99      127.97      4.32 o
  13   0   3       18.17        9.96      7.99 o
  14   0   3       18.77       16.21      5.32 o
  15   0   3        0.19        4.30      6.22 o
  16   0   3        0.11        1.09      6.27 o
  17   0   3        0.02       -0.64      6.24 o
  18   0   3       20.91       23.26      2.19 o
  19   0   3        1.29        0.74      1.76 o
 -19   1   3        8.16       -0.22      4.90 o
 -18   1   3        1.56        1.73      7.61 o
 -17   1   3       15.62       24.07      3.94 o
 -16   1   3        1.97       -0.65      3.76 o
 -15   1   3       80.99       78.95      6.26 o
 -14   1   3       49.60       50.83      6.00 o
 -13   1   3      272.66      277.98      8.47 o
 -12   1   3       36.76       50.66      4.95 o
 -11   1   3       75.71       81.06      4.61 o
 -10   1   3       10.78       22.61      4.60 o
  -9   1   3     1916.54     1852.45     28.25 o
  -8   1   3      107.30      119.25      4.67 o
  -7   1   3     1399.61     1243.45     19.66 o
  -6   1   3      302.67      275.66      6.72 o
  -5   1   3     9962.32     9523.50     43.00 o
  -4   1   3     1336.12     1419.70     15.50 o
  -3   1   3     2308.91     1960.30     16.51 o
  -2   1   3     2510.33     2206.30     15.91 o
  -1   1   3    35767.19    35395.54     57.17 o
   0   1   3     1382.70     1315.37     21.59 o
   1   1   3    35484.63    33797.56    197.51 o
   2   1   3     2502.24     2392.46     16.07 o
   3   1   3     2237.12     1929.96     15.87 o
   4   1   3     1323.67     1395.00     15.02 o
   5   1   3     9982.74     9778.82     42.55 o
   6   1   3      295.93      256.75      6.51 o
   7   1   3     1357.69     1233.98     19.28 o
   8   1   3      105.31      116.45      4.67 o
   9   1   3     1874.20     1832.85     27.34 o
  10   1   3       11.50        2.62      4.57 o
  11   1   3       63.05       61.81      4.58 o
  12   1   3       36.98       56.59      5.95 o
  14   1   3       49.27       49.85      5.82 o
  15   1   3       81.90       84.36      6.24 o
  16   1   3        1.97        1.12      8.80 o
  17   1   3       14.69       17.56      3.44 o
  18   1   3        1.49       -0.35      6.48 o
  19   1   3        8.50        6.34      1.93 o
 -18   2   3        3.82        3.73      2.29 o
 -17   2   3       28.94       29.37      3.81 o
 -16   2   3       28.21       28.14      3.85 o
 -15   2   3       20.18       14.99      4.39 o
 -14   2   3       12.31        6.25      5.48 o
 -13   2   3      234.78      267.60      9.45 o
 -12   2   3       23.13       24.79      4.75 o
 -11   2   3       27.45       17.70      4.23 o
 -10   2   3       83.19       64.00      4.45 o
  -9   2   3      325.73      386.75     10.73 o
  -8   2   3      488.16      494.73     10.64 o
  -7   2   3      426.08      418.10      9.22 o
  -6   2   3     1445.23     1500.81     20.69 o
  -5   2   3      236.62      269.68      6.63 o
  -4   2   3     1208.65     1310.29     16.33 o
  -3   2   3      413.68      387.74      8.78 o
  -2   2   3     1498.26     1336.53     14.37 o
  -1   2   3     9676.81     9155.74     34.53 o
   0   2   3     4268.48     3580.17     29.09 o
   1   2   3     9690.79     9049.51     34.89 o
   2   2   3     1501.85     1367.23     14.41 o
   3   2   3      427.14      367.53      8.43 o
   4   2   3     1211.70     1274.53     15.74 o
   5   2   3      235.37      270.38      6.39 o
   6   2   3     1436.56     1500.39     20.25 o
   7   2   3      422.08      387.03      8.98 o
   8   2   3      495.60      560.60     15.70 o
   9   2   3      324.99      365.06     10.43 o
  10   2   3       79.77       71.23      5.40 o
  11   2   3       27.31       21.42      4.26 o
  12   2   3       24.58       26.83      4.67 o
  13   2   3      236.57      224.27      8.05 o
  14   2   3       12.09       16.68      5.50 o
  15   2   3       20.06       31.14      4.20 o
  16   2   3       27.12       25.67      3.85 o
  17   2   3       28.99        1.31      9.00 o
  18   2   3        3.85        6.08      2.25 o
 -18   3   3        4.49        5.27      2.17 o
 -17   3   3       17.60        3.53      8.69 o
 -16   3   3        1.43        2.57      3.38 o
 -15   3   3       22.09       15.45      4.07 o
 -14   3   3       81.78       77.63      6.18 o
 -13   3   3        2.25      -13.40     13.40 o
 -12   3   3       45.62       37.60      5.33 o
 -11   3   3      214.47      238.12      6.69 o
 -10   3   3      660.27      664.89     14.68 o
  -9   3   3       49.16       69.62      5.34 o
  -8   3   3       27.95       23.31      4.42 o
  -7   3   3       49.29       50.06      4.08 o
  -6   3   3      259.84      295.90      8.32 o
  -5   3   3       35.43       47.72      3.31 o
  -4   3   3      241.62      228.27      6.53 o
  -3   3   3     1051.50     1023.49     15.60 o
  -2   3   3     1634.50     1783.71     19.01 o
  -1   3   3      324.51      301.04      8.60 o
   0   3   3      106.94       95.45      3.65 o
   1   3   3      353.12      338.52      9.12 o
   2   3   3     1642.28     1779.39     19.04 o
   3   3   3      976.82      997.10     14.96 o
   4   3   3      243.56      249.68      6.34 o
   5   3   3       48.26       54.58      3.55 o
   6   3   3      265.91      284.04      7.92 o
   7   3   3       49.70       42.96      4.15 o
   8   3   3       31.01       34.98      4.44 o
   9   3   3       54.42       66.59      5.69 o
  10   3   3      672.68      701.75     20.68 o
  11   3   3      198.53      211.38      6.97 o
  12   3   3       43.09       41.76      4.97 o
  13   3   3        3.53       -8.86     12.18 o
  14   3   3       80.58       73.18      6.09 o
  15   3   3       19.84       18.32      4.03 o
  16   3   3        1.27       -1.00      8.70 o
  17   3   3       17.84       16.75      3.12 o
  18   3   3        4.39        0.00      5.61 o
 -18   4   3        1.87       -1.24      4.64 o
 -17   4   3        2.96        4.43      2.28 o
 -16   4   3        6.78        7.58      3.67 o
 -15   4   3       33.65       41.47      4.16 o
 -14   4   3        8.39        7.41      4.11 o
 -13   4   3       14.02       -3.18     11.89 o
 -12   4   3      104.99      114.80      6.74 o
 -11   4   3       10.66       18.54      4.71 o
 -10   4   3       97.45      108.18      5.42 o
  -9   4   3       79.50       75.66      4.71 o
  -8   4   3      162.88      180.72      6.42 o
  -7   4   3      350.09      371.43     10.84 o
  -6   4   3       20.84       21.96      4.11 o
  -5   4   3      189.93      245.07      6.70 o
  -4   4   3      170.22      184.98      5.98 o
  -3   4   3      567.18      621.28     14.80 o
  -2   4   3        9.86        6.22      3.11 o
  -1   4   3     1614.03     1745.36     21.49 o
   0   4   3     2122.74     1944.84     25.22 o
   1   4   3     1620.24     1693.46     21.06 o
   2   4   3        9.98        9.49      3.03 o
   3   4   3      573.61      663.25     14.89 o
   4   4   3      165.22      187.62      6.07 o
   5   4   3      190.01      185.60      8.06 o
   6   4   3       22.37       21.23      4.13 o
   7   4   3      347.38      359.77      9.12 o
   8   4   3      166.29      167.52      6.91 o
   9   4   3       80.75       73.31      4.79 o
  10   4   3       98.99       99.55      5.60 o
  11   4   3       10.48        8.33      4.75 o
  12   4   3      102.82      105.04      6.65 o
  13   4   3       13.91      -20.91     20.91 o
  14   4   3        9.14        6.01      4.00 o
  15   4   3       33.44       44.28      4.10 o
  16   4   3        6.68       -8.18      8.18 o
  17   4   3        3.03        3.96      6.11 o
  18   4   3        1.74        2.59      1.76 o
 -17   5   3       16.62       13.48      2.20 o
 -16   5   3        9.06       12.60      3.19 o
 -15   5   3       15.95       22.48      3.98 o
 -14   5   3        8.49       -9.64      9.64 o
 -13   5   3        2.88       -1.86      9.40 o
 -12   5   3        3.73       42.33      9.19 o
 -11   5   3       24.14       21.67      5.73 o
 -10   5   3       25.09       38.07      4.70 o
  -9   5   3       20.18       21.58      4.78 o
  -8   5   3       90.22       88.06      5.13 o
  -7   5   3      268.90      281.04      7.20 o
  -6   5   3      180.20      171.30      6.45 o
  -5   5   3        2.56        0.00     10.73 o
  -4   5   3      292.60      307.30      9.69 o
  -3   5   3       94.53      105.84      4.83 o
  -2   5   3      456.65      495.87     10.49 o
  -1   5   3       83.57       58.67      4.16 o
   0   5   3       65.14       88.43      3.62 o
   1   5   3       94.60       76.90      4.16 o
   2   5   3      449.44      459.46     10.00 o
   3   5   3       85.26      135.04      6.03 o
   4   5   3      273.79      307.26      9.63 o
   5   5   3        5.62      -10.69     10.69 o
   6   5   3      193.03      190.53      7.45 o
   7   5   3      270.97      276.61      8.62 o
   8   5   3       95.98      132.60      6.18 o
   9   5   3       25.07       24.76      4.74 o
  10   5   3       24.01       27.32      4.97 o
  11   5   3       26.52       34.75      5.67 o
  12   5   3        3.88      -22.19     22.19 o
  13   5   3        3.76       -6.72     10.27 o
  14   5   3        9.11       13.19      3.66 o
  15   5   3       15.14       23.41      3.58 o
  16   5   3        9.33       -0.36      7.55 o
  17   5   3       17.43       12.26      2.29 o
 -16   6   3        0.42        3.15      4.77 o
 -15   6   3        3.94       -0.68      3.35 o
 -14   6   3        1.88       -0.55      3.91 o
 -13   6   3       32.50       32.23      3.99 o
 -12   6   3       35.09       28.53      4.28 o
 -11   6   3       36.28       44.29      5.74 o
 -10   6   3        9.27       17.14      5.38 o
  -9   6   3        9.22      -16.28     16.64 o
  -8   6   3       80.73       85.79      5.48 o
  -7   6   3       50.99       60.25      4.83 o
  -6   6   3       49.59       73.39      4.88 o
  -5   6   3      117.82      124.14      5.21 o
  -4   6   3       36.42       44.80      4.13 o
  -3   6   3       64.87       47.93      5.18 o
  -2   6   3       76.22       84.50      5.26 o
  -1   6   3      153.98      123.55      5.65 o
   0   6   3        0.01       -2.49      4.27 o
   1   6   3      153.42      134.30      5.67 o
   2   6   3       73.38       83.73      5.21 o
   3   6   3       64.52       67.67      4.89 o
   4   6   3       38.34       48.51      4.16 o
   5   6   3      118.11      126.60      5.56 o
   6   6   3       50.34       66.75      5.08 o
   7   6   3       50.33      117.31      9.18 o
   8   6   3       81.36       94.09      6.34 o
   9   6   3        9.18        5.03     13.20 o
  10   6   3        9.01        6.30      5.75 o
  11   6   3       36.64       36.95      6.07 o
  12   6   3       36.13       30.47      4.40 o
  13   6   3       32.35       29.94      4.15 o
  14   6   3        2.05       -5.61      8.33 o
  15   6   3        3.84        6.26      2.82 o
  16   6   3        0.36       -0.91      2.10 o
 -15   7   3        4.60        4.87      2.12 o
 -14   7   3        4.59        3.78      3.12 o
 -13   7   3        7.49        3.60      9.88 o
 -12   7   3        0.38       -2.63      3.56 o
 -11   7   3       33.08       29.33      4.32 o
 -10   7   3        0.93       -4.31     13.13 o
  -9   7   3       67.03       71.72      6.37 o
  -8   7   3       58.80       75.34      6.90 o
  -7   7   3      173.46      201.31      7.39 o
  -6   7   3       64.94       66.70      5.32 o
  -5   7   3       98.03       95.25      6.55 o
  -4   7   3        9.58       21.49      4.50 o
  -3   7   3      273.09      281.88      7.91 o
  -2   7   3      177.37      206.70      6.74 o
  -1   7   3      266.07      273.71      8.00 o
   0   7   3      453.26      413.86     12.08 o
   1   7   3      259.43      240.68      6.47 o
   2   7   3      168.46      271.79      7.59 o
   3   7   3      272.42      248.27      8.00 o
   4   7   3        9.60      -16.84     19.05 o
   5   7   3       96.32      104.33      6.63 o
   6   7   3       65.67       66.95      5.71 o
   7   7   3      172.96      195.31      7.61 o
   8   7   3       59.11       79.78      6.71 o
   9   7   3       61.92       64.51      6.33 o
  10   7   3        1.45       -0.62     12.35 o
  11   7   3       33.07       34.85      4.32 o
  12   7   3        0.21        2.37      3.46 o
  13   7   3        7.44        4.46      8.23 o
  14   7   3        4.35        1.47      2.74 o
  15   7   3        4.70       -5.26      5.30 o
 -14   8   3        0.16        2.36      4.15 o
 -13   8   3        1.08       -0.63      6.37 o
 -12   8   3        0.35       -8.26      8.26 o
 -11   8   3        1.93        3.85     10.09 o
 -10   8   3        0.35        2.17      8.88 o
  -9   8   3        6.52        2.97      9.75 o
  -8   8   3        0.94       -4.41     10.33 o
  -7   8   3       41.34       44.84      6.21 o
  -6   8   3        1.27      -10.71     12.84 o
  -5   8   3       16.83       18.43      5.49 o
  -4   8   3        9.77       17.04      5.41 o
  -3   8   3        1.74      -42.12     42.12 o
  -2   8   3        2.29        4.04      4.40 o
  -1   8   3       39.65       33.95      4.90 o
   0   8   3       67.97       61.18      6.36 o
   1   8   3       39.72       37.07      5.04 o
   2   8   3        2.50        1.21      4.40 o
   3   8   3        1.81       10.93      5.30 o
   4   8   3       10.18       18.06      5.76 o
   5   8   3       16.58       20.86      5.42 o
   6   8   3        1.16       -1.91     13.11 o
   7   8   3       41.50       58.67      6.21 o
   8   8   3        0.90       -6.32     10.19 o
   9   8   3        6.43        9.64      4.03 o
  10   8   3        0.42       12.05      3.66 o
  11   8   3        1.89       -8.23      8.23 o
  12   8   3        0.29        1.20      7.16 o
  13   8   3        1.06        3.44      6.02 o
  14   8   3        0.19       -0.42      4.48 o
 -12   9   3        1.60        0.00      4.99 o
 -11   9   3        0.78       -2.29      2.29 o
 -10   9   3        1.71        4.26      3.22 o
  -9   9   3        5.57       -9.37      9.37 o
  -8   9   3       11.66       14.14      3.45 o
  -7   9   3        7.18       25.45      3.80 o
  -6   9   3       17.74       12.95      3.90 o
  -5   9   3        0.77        5.40      3.81 o
  -4   9   3        5.78        9.45      4.01 o
  -3   9   3       15.41        4.26     13.17 o
  -2   9   3       20.19        8.61     20.73 o
  -1   9   3       32.91       -5.06      9.53 o
   0   9   3       56.89       41.72     58.42 o
   1   9   3       35.56       44.30      8.49 o
   2   9   3       21.93      -16.74     16.74 o
   3   9   3       16.20       73.26      8.09 o
   4   9   3        6.07        1.21     10.25 o
   5   9   3        0.90       -0.40      3.80 o
   6   9   3       16.24        4.65      8.82 o
   7   9   3        7.61        3.71      3.66 o
   8   9   3       12.42        4.14      8.53 o
   9   9   3        5.41       -8.30      8.30 o
  10   9   3        1.46        3.59      7.28 o
  11   9   3        0.71       -1.30      5.55 o
  12   9   3        1.46       -3.14      5.04 o
 -10  10   3        1.06       -0.73      1.83 o
  -9  10   3        1.06       -4.63      5.86 o
  -8  10   3        0.27       -1.50      2.35 o
  -7  10   3        1.65       -1.20      7.81 o
  -6  10   3        3.27        8.44      3.51 o
  -5  10   3        1.42        4.78      9.13 o
  -4  10   3        4.48       -3.53      9.80 o
  -3  10   3        9.50       -1.56      8.19 o
  -2  10   3        0.55        3.19      8.74 o
  -1  10   3        3.02        3.50      3.22 o
   0  10   3        0.38       -6.28      6.28 o
   1  10   3        2.97        2.13      8.61 o
   2  10   3        0.60        0.18      3.22 o
   3  10   3        9.59       10.64      3.33 o
   4  10   3        4.37       -0.25      3.43 o
   5  10   3        1.43       -4.20      8.44 o
   6  10   3        3.27       -2.62      7.64 o
   7  10   3        1.68       -0.13      2.83 o
   8  10   3        0.24       -1.05      2.35 o
   9  10   3        1.09       -5.87      5.87 o
  10  10   3        1.01       -4.38      4.38 o
  -6  11   3        0.84       -5.34      5.34 o
  -5  11   3        0.50       -5.75      5.80 o
  -4  11   3        3.03        0.32      6.08 o
  -3  11   3        0.34       -0.64      2.25 o
  -2  11   3        3.50        3.55      7.26 o
  -1  11   3        0.60        2.20      7.34 o
   0  11   3        4.38        1.05      4.17 o
   1  11   3        0.61       -0.30      2.67 o
   2  11   3        3.63       -0.70      6.73 o
   3  11   3        0.39       -3.34      6.14 o
   4  11   3        3.28        1.87      6.15 o
   5  11   3        0.54        0.80      2.19 o
   6  11   3        0.82       -1.22      4.88 o
   0   0   4    22052.95    18690.24     98.54 o
   1   0   4     3422.72     2320.63    131.27 o
   2   0   4      693.81      573.41     34.65 o
   3   0   4      775.08      627.19      7.04 o
   4   0   4      149.18      109.54      3.50 o
   5   0   4      902.84      929.73     10.88 o
   6   0   4      546.52      664.65     22.44 o
   7   0   4       18.65       15.30      2.33 o
   8   0   4       91.41       89.50      3.14 o
   9   0   4       60.80       76.94      5.41 o
  10   0   4       78.06       72.17      3.85 o
  11   0   4       82.45       75.99      9.95 o
  12   0   4      297.56      280.65      5.60 o
  13   0   4        2.45        3.69      7.25 o
  14   0   4       51.77       47.00     10.08 o
  15   0   4        0.15       -4.84      9.53 o
  16   0   4        7.67        6.38      9.25 o
  17   0   4        0.74       -3.39      3.39 o
  18   0   4        0.38       -2.23      2.23 o
  19   0   4        0.99       -3.95      3.95 o
 -19   1   4        0.17        0.80      4.05 o
 -18   1   4        4.83        9.96      2.29 o
 -17   1   4       31.62       30.64      3.89 o
 -16   1   4        8.15        1.64      9.35 o
 -15   1   4       36.18       37.34      4.48 o
 -14   1   4       52.19       53.70      6.27 o
 -13   1   4       28.68       23.76      5.67 o
 -12   1   4      324.28      334.25      9.87 o
 -11   1   4      102.29      112.06      5.15 o
 -10   1   4      244.06      246.44      7.02 o
  -9   1   4      180.15      158.80      6.27 o
  -8   1   4     1168.08     1179.11     21.84 o
  -7   1   4      300.46      271.33      7.65 o
  -6   1   4       81.09       79.45      3.48 o
  -5   1   4      349.03      350.37      9.90 o
  -4   1   4      287.91      230.55      5.23 o
  -3   1   4      428.54      424.78      8.91 o
  -2   1   4      839.10      890.74     11.34 o
  -1   1   4     3383.24     3459.52     20.20 o
   0   1   4     3521.75     3495.16     66.16 o
   1   1   4     3389.25     3577.40     20.61 o
   2   1   4      804.17      874.96     11.06 o
   3   1   4      423.15      429.83      8.79 o
   4   1   4      329.12      287.17      8.10 o
   5   1   4      355.26      406.07     10.16 o
   6   1   4      100.26       95.65      3.59 o
   7   1   4      300.09      265.31      7.55 o
   8   1   4     1148.81     1172.04     21.08 o
   9   1   4      177.20      164.48      5.79 o
  10   1   4      243.83      235.17      7.15 o
  11   1   4      103.63      103.85      5.07 o
  12   1   4      326.63      327.05      9.77 o
  13   1   4       28.98       37.68      5.56 o
  14   1   4       48.41       82.87      6.91 o
  15   1   4       37.20       35.07      4.49 o
  16   1   4        8.47        7.03      3.79 o
  17   1   4       31.15       28.49      3.71 o
  18   1   4        5.33        4.37      2.33 o
  19   1   4        0.17        0.40      4.26 o
 -18   2   4        3.21        0.61      5.91 o
 -17   2   4        6.14        5.49      8.42 o
 -16   2   4        5.08       -3.15      9.18 o
 -15   2   4       48.34       31.58      4.27 o
 -14   2   4        8.09      -26.53     26.53 o
 -13   2   4       34.18       38.94      5.85 o
 -12   2   4      115.18      131.13      6.62 o
 -11   2   4      161.19      151.12      5.84 o
 -10   2   4      413.31      419.44     11.58 o
  -9   2   4     1215.14     1251.21     25.28 o
  -8   2   4      229.57      239.83      7.06 o
  -7   2   4      121.52      120.23      4.65 o
  -6   2   4       29.63       26.27      3.26 o
  -5   2   4     1356.93     1453.52     19.39 o
  -4   2   4      841.67      793.61     13.59 o
  -3   2   4     1774.94     1707.20     18.02 o
  -2   2   4     2216.92     2165.59     19.02 o
  -1   2   4      440.07      517.58      9.56 o
   0   2   4      116.52       87.24      3.02 o
   1   2   4      438.33      514.34      9.66 o
   2   2   4     2122.50     2111.34     18.74 o
   3   2   4     1763.17     1742.79     17.75 o
   4   2   4      848.36      826.00     13.43 o
   5   2   4     1341.80     1369.77     18.32 o
   6   2   4       39.45       44.80      3.42 o
   7   2   4      126.33      127.82      4.54 o
   8   2   4      241.43      243.07      6.98 o
   9   2   4     1209.45     1268.85     24.64 o
  10   2   4      406.94      388.35     11.63 o
  11   2   4      162.37      132.27      7.95 o
  12   2   4      121.24      116.84     10.28 o
  13   2   4       32.50       33.41      5.80 o
  14   2   4        9.22       15.95      5.46 o
  15   2   4       46.98       39.42      4.26 o
  16   2   4        5.71        5.07      3.54 o
  17   2   4        6.39       -8.21      8.21 o
  18   2   4        2.89        0.92      5.81 o
 -18   3   4        0.14       -5.16      5.16 o
 -17   3   4       11.72       13.21      3.24 o
 -16   3   4       18.45       26.04      3.95 o
 -15   3   4       16.27       -2.29     10.15 o
 -14   3   4       19.60      177.46     10.02 o
 -13   3   4      102.68      105.31      6.48 o
 -12   3   4       34.72       26.60      4.88 o
 -11   3   4       81.46       79.17      5.41 o
 -10   3   4      160.12      176.16      5.75 o
  -9   3   4      324.42      293.40     11.59 o
  -8   3   4      282.17      264.59      7.69 o
  -7   3   4      551.19      536.55     16.06 o
  -6   3   4      343.79      332.40      8.76 o
  -5   3   4      561.46      625.90     14.83 o
  -4   3   4      554.84      595.85     13.68 o
  -3   3   4      841.48      909.36     15.18 o
  -2   3   4     2111.32     2037.08     21.08 o
  -1   3   4       82.15      211.79      5.59 o
   0   3   4     2394.18     2347.81     15.36 o
   1   3   4       74.37      104.97      3.42 o
   2   3   4     2112.24     2233.26     22.59 o
   3   3   4      856.86      857.12     14.69 o
   4   3   4      549.25      581.73     13.05 o
   5   3   4      575.64      650.09     14.70 o
   6   3   4      347.65      355.42      8.77 o
   7   3   4      562.99      519.85     15.54 o
   8   3   4      284.82      260.29      7.48 o
   9   3   4      321.25      340.29      9.27 o
  10   3   4      159.15      177.44      5.81 o
  11   3   4       83.28       79.77      5.46 o
  12   3   4       31.41       25.01      4.60 o
  13   3   4      105.92      111.37      6.74 o
  14   3   4       17.72       74.91      7.57 o
  15   3   4       17.08       27.47      3.95 o
  16   3   4       18.60       13.58      3.76 o
  17   3   4       11.61       -1.89      7.65 o
  18   3   4        0.08       -0.77      4.72 o
 -17   4   4        2.26       -6.31      6.31 o
 -16   4   4       12.03       10.88      3.64 o
 -15   4   4        2.52        3.59      3.55 o
 -14   4   4       33.09       35.88      4.32 o
 -13   4   4       33.20       27.47      5.59 o
 -12   4   4       94.20      104.05      6.55 o
 -11   4   4      159.47      164.72      7.56 o
 -10   4   4      145.65      153.46      6.26 o
  -9   4   4       85.06       72.81      4.97 o
  -8   4   4      177.16      182.07      5.39 o
  -7   4   4      373.13      391.23     10.98 o
  -6   4   4      343.37      403.34     10.19 o
  -5   4   4       25.51       23.64      3.97 o
  -4   4   4      386.09      497.39     13.90 o
  -3   4   4      694.51      772.97     16.28 o
  -2   4   4       32.16       42.49      3.52 o
  -1   4   4      822.94      816.51     15.79 o
   0   4   4       24.37       37.08      2.35 o
   1   4   4      796.63      796.98     15.82 o
   2   4   4       32.57       35.96      3.66 o
   3   4   4      690.25      768.95     16.40 o
   4   4   4      393.13      467.69     13.80 o
   5   4   4       26.31       51.52      4.49 o
   6   4   4      328.85      370.85     11.20 o
   7   4   4      379.41      392.01     10.69 o
   8   4   4      171.96      220.99      6.18 o
   9   4   4       86.41       65.55      5.05 o
  10   4   4      152.58      179.55      7.62 o
  11   4   4      160.84      173.00      6.64 o
  12   4   4       94.45      100.78      6.52 o
  13   4   4       32.24       39.99      5.54 o
  14   4   4       31.50       27.83      4.28 o
  15   4   4        2.37        1.92      3.51 o
  16   4   4       11.17        6.68      3.35 o
  17   4   4        2.44        3.15      6.15 o
 -17   5   4        3.17        4.04      1.98 o
 -16   5   4        2.24        0.70      6.47 o
 -15   5   4        0.14        3.18      8.63 o
 -14   5   4       22.19       32.80      3.98 o
 -13   5   4       44.22       35.56      4.48 o
 -12   5   4      100.17      118.35      6.62 o
 -11   5   4       72.92       69.93      6.13 o
 -10   5   4       42.30       61.02      5.47 o
  -9   5   4       81.81       89.73      5.40 o
  -8   5   4      162.41      168.45      5.78 o
  -7   5   4       54.87       55.58      4.39 o
  -6   5   4      149.22      162.20      6.36 o
  -5   5   4       58.12       74.26      5.96 o
  -4   5   4      251.67      246.84      7.39 o
  -3   5   4       51.98       56.86      4.40 o
  -2   5   4      307.53      268.42      7.02 o
  -1   5   4       72.15       84.81      4.46 o
   0   5   4      318.87      261.79     14.02 o
   1   5   4       64.46       73.09      4.29 o
   2   5   4      300.55      280.88      8.63 o
   3   5   4       59.66       -3.45      5.69 o
   4   5   4      253.36      293.40     10.02 o
   5   5   4       54.29       64.48      5.11 o
   6   5   4      150.83      167.94      6.35 o
   7   5   4       58.26       62.33      5.25 o
   8   5   4      163.13      227.54      9.19 o
   9   5   4       82.79       91.13      5.65 o
  10   5   4       46.84       49.08      6.21 o
  11   5   4       69.77       63.09      6.37 o
  12   5   4       99.59      -22.53     22.53 o
  13   5   4       46.36       46.41      4.62 o
  14   5   4       21.95       30.76      3.93 o
  15   5   4        0.14       -3.47      3.47 o
  16   5   4        2.59        3.22      2.38 o
  17   5   4        3.05       -0.70      5.00 o
 -16   6   4        1.54        2.47      4.55 o
 -15   6   4        1.04        1.78      7.63 o
 -14   6   4        1.48       -0.91      9.21 o
 -13   6   4       13.26       13.32      3.70 o
 -12   6   4       35.75       48.92      4.45 o
 -11   6   4       85.81       81.87      6.14 o
 -10   6   4        1.62       11.87      5.03 o
  -9   6   4      169.50      170.97      7.58 o
  -8   6   4        1.64        7.36     13.44 o
  -7   6   4      135.99      139.03      5.94 o
  -6   6   4      153.29      152.02      6.98 o
  -5   6   4      233.92      238.11      7.77 o
  -4   6   4      246.92      269.94      8.00 o
  -3   6   4      133.44      114.87      5.33 o
  -2   6   4       71.55       56.19      5.25 o
  -1   6   4      110.64      134.47      5.81 o
   0   6   4       83.42       58.22      3.80 o
   1   6   4      103.87      113.78      5.52 o
   2   6   4       76.16       57.72      4.99 o
   3   6   4      124.08       84.46      6.75 o
   4   6   4      236.51      174.28      8.10 o
   5   6   4      232.26      253.45      8.41 o
   6   6   4      147.35      181.74      6.18 o
   7   6   4      134.08      133.15      5.99 o
   8   6   4        1.31      -16.17     16.17 o
   9   6   4      164.29      152.66      7.43 o
  10   6   4        1.77        4.60      5.53 o
  11   6   4       86.24       74.42      6.51 o
  12   6   4       36.24       45.67      4.53 o
  13   6   4       13.27       14.85      3.83 o
  14   6   4        1.53       -8.71      8.71 o
  15   6   4        1.03       -0.35      6.89 o
  16   6   4        1.40       -0.98      5.04 o
 -15   7   4        2.12        2.36      5.06 o
 -14   7   4        5.26       -2.74      7.04 o
 -13   7   4        0.27       -8.87      8.87 o
 -12   7   4        2.62        5.13      7.71 o
 -11   7   4       11.25       13.71      4.00 o
 -10   7   4       24.53       25.37      4.41 o
  -9   7   4        9.37       -2.52     12.19 o
  -8   7   4        4.53        5.09     12.00 o
  -7   7   4      131.50      126.25      6.75 o
  -6   7   4       20.92       30.16      5.20 o
  -5   7   4       26.23       29.77      5.35 o
  -4   7   4      216.14      219.61      6.68 o
  -3   7   4        3.66        7.93      4.13 o
  -2   7   4       21.93       -1.63     24.26 o
  -1   7   4      143.42      160.67      5.79 o
   0   7   4       84.12       90.41      8.68 o
   1   7   4      138.00      159.05      5.83 o
   2   7   4       23.32       -8.01      9.39 o
   3   7   4        2.85       -2.94      4.22 o
   4   7   4      219.05      241.39      7.64 o
   5   7   4       23.89      -27.33     29.23 o
   6   7   4       20.16       31.51      5.06 o
   7   7   4      130.06      145.45      7.27 o
   8   7   4        4.65        1.94     13.03 o
   9   7   4        8.52        3.83     12.80 o
  10   7   4       25.71       33.46      4.45 o
  11   7   4       10.51        4.61     10.31 o
  12   7   4        2.53        1.02      8.68 o
  13   7   4        0.24        1.22      3.22 o
  14   7   4        5.14        6.12      2.42 o
  15   7   4        1.91        1.79      2.00 o
 -13   8   4        0.10        2.09      5.42 o
 -12   8   4        0.73        3.08      7.44 o
 -11   8   4        2.02       -4.66      9.30 o
 -10   8   4        1.40        4.23      8.53 o
  -9   8   4        7.13        4.18      3.84 o
  -8   8   4        1.69       -8.69     10.05 o
  -7   8   4        5.17        8.29      5.97 o
  -6   8   4        7.21       49.67      9.13 o
  -5   8   4       13.00       13.54      5.41 o
  -4   8   4        0.20       -1.87     11.59 o
  -3   8   4        9.07       11.10      5.54 o
  -2   8   4       53.15       69.37      6.00 o
  -1   8   4      116.85      112.02      6.55 o
   0   8   4        0.01        3.60      3.21 o
   1   8   4      122.46      113.34      6.49 o
   2   8   4       50.77       70.14      5.91 o
   3   8   4        7.61        4.99      5.33 o
   4   8   4        0.12       -1.84     11.23 o
   5   8   4       13.52        1.88     12.61 o
   6   8   4        7.80        0.63     13.10 o
   7   8   4        4.86       13.55      5.73 o
   8   8   4        2.01        6.34      4.15 o
   9   8   4        8.04       17.53      3.90 o
  10   8   4        1.59        1.59      8.15 o
  11   8   4        2.33        2.39      3.62 o
  12   8   4        0.82        1.98      3.12 o
  13   8   4        0.10        0.59      5.38 o
 -12   9   4        1.68        2.47      4.83 o
 -11   9   4        3.79        5.77      2.19 o
 -10   9   4        1.72       -0.76      7.66 o
  -9   9   4        4.56       -2.25      9.10 o
  -8   9   4        2.95        4.48      3.95 o
  -7   9   4        3.36       -8.87      8.87 o
  -6   9   4        3.96       -1.16      9.58 o
  -5   9   4       20.83       28.85      4.18 o
  -4   9   4        2.32        8.22      3.75 o
  -3   9   4        1.45        7.23     11.15 o
  -2   9   4        4.49        1.47      5.09 o
  -1   9   4        1.94       12.16      7.73 o
   0   9   4       58.19       63.21      5.32 o
   1   9   4        2.21       10.03      5.42 o
   2   9   4        5.18        3.63     10.60 o
   3   9   4        1.80       -6.57     11.35 o
   4   9   4        2.89        3.00     10.05 o
   5   9   4       20.54       33.76      4.09 o
   6   9   4        3.39       -0.57      9.11 o
   7   9   4        3.79       -7.06      9.20 o
   8   9   4        2.95        2.45      3.93 o
   9   9   4        4.72        7.73      3.78 o
  10   9   4        1.55       -0.38      7.68 o
  11   9   4        3.66       -0.93      5.70 o
  12   9   4        1.56        1.79      4.86 o
  -9  10   4        0.13       -0.55      5.51 o
  -8  10   4        2.17       -6.38      6.38 o
  -7  10   4        0.74        3.86      7.88 o
  -6  10   4        2.42       -0.79      3.58 o
  -5  10   4        5.87       -3.25      9.44 o
  -4  10   4        1.06        0.99      9.29 o
  -3  10   4        4.69       -0.51      8.23 o
  -2  10   4        2.28       -2.08      7.89 o
  -1  10   4        0.85       -3.69      8.25 o
   0  10   4        0.01       -5.77      6.63 o
   1  10   4        0.78        5.64      3.27 o
   2  10   4        2.40        1.53      7.96 o
   3  10   4        4.17        4.28      3.31 o
   4  10   4        1.09       -2.38      9.13 o
   5  10   4        6.26        7.57      3.53 o
   6  10   4        2.29       -7.57      8.68 o
   7  10   4        0.73       -0.75      7.21 o
   8  10   4        2.26        7.18      2.36 o
   9  10   4        0.13       -1.37      5.45 o
  -6  11   4        0.75        1.90      1.90 o
  -5  11   4        5.38        3.95      2.22 o
  -4  11   4        1.15       -6.00      6.00 o
  -3  11   4        0.82        2.63      5.82 o
  -2  11   4        0.09       -6.03      6.03 o
  -1  11   4        1.73        0.36      6.23 o
   0  11   4        1.19        1.06      5.63 o
   1  11   4        1.86        3.11      2.95 o
   2  11   4        0.12        1.15      2.23 o
   3  11   4        0.97        0.18      2.21 o
   4  11   4        1.21       -0.46      2.06 o
   5  11   4        5.56        7.45      2.21 o
   6  11   4        0.67        2.48      1.84 o
   1   0   5      179.79      141.29      2.84 o
   2   0   5     3330.34     3074.84    122.58 o
   3   0   5     4303.09     3901.48    112.13 o
   4   0   5     1166.72     1079.98     34.92 o
   5   0   5      285.01      317.64     12.26 o
   6   0   5      173.86      200.89     14.54 o
   7   0   5        3.14        0.58      2.41 o
   8   0   5        8.73        9.46      2.67 o
   9   0   5      352.79      283.60     12.57 o
  10   0   5      117.24       93.19      8.20 o
  11   0   5      597.57      588.18      9.94 o
  12   0   5       48.73       45.87      4.71 o
  13   0   5      373.92      417.76      8.05 o
  14   0   5       16.56       11.38      4.52 o
  15   0   5       80.01       88.96      8.91 o
  16   0   5        6.32        4.48      2.66 o
  17   0   5       23.28       29.76      2.66 o
  18   0   5        6.19        1.08      4.30 o
 -18   1   5        6.65        7.42      2.23 o
 -17   1   5        3.03       -9.05      9.05 o
 -16   1   5        6.29        3.99      3.58 o
 -15   1   5       16.55        6.74      4.27 o
 -14   1   5       42.29      100.16     16.37 o
 -13   1   5        5.05       -1.89     12.31 o
 -12   1   5        4.02        1.79     10.98 o
 -11   1   5      170.43      155.73      5.73 o
 -10   1   5       56.88       -5.28     19.86 o
  -9   1   5      260.53      273.87      7.89 o
  -8   1   5        2.26        0.36      7.70 o
  -7   1   5        2.54        9.15      3.53 o
  -6   1   5      345.33      365.84      8.08 o
  -5   1   5      558.92      713.07     13.77 o
  -4   1   5     1973.49     2040.47     20.59 o
  -3   1   5      497.91      510.52     10.11 o
  -2   1   5      612.64      585.48     10.11 o
  -1   1   5     1868.20     1620.03     15.51 o
   0   1   5     2585.53     2456.51     29.59 o
   1   1   5     1862.66     1687.33     15.76 o
   2   1   5      613.94      597.18     10.13 o
   3   1   5      518.92      526.03     10.18 o
   4   1   5     1978.08     2073.08     20.21 o
   5   1   5      546.59      660.08     12.89 o
   6   1   5      343.04      324.13      7.54 o
   7   1   5        2.42        7.64      3.43 o
   8   1   5        1.91        1.04      7.44 o
   9   1   5      265.56      244.51      8.83 o
  10   1   5       57.00       66.62      4.42 o
  11   1   5      171.30      170.78      5.80 o
  12   1   5        3.85       -6.44      8.85 o
  13   1   5        4.66      -10.84     10.84 o
  14   1   5       42.99       41.53      5.15 o
  15   1   5       15.88        4.22      9.81 o
  16   1   5        6.61        2.66      9.21 o
  17   1   5        3.25        0.43      8.26 o
  18   1   5        6.78       -0.94      6.25 o
 -18   2   5        2.61        0.38      2.27 o
 -17   2   5       14.01       12.84      3.41 o
 -16   2   5        4.77        5.07      7.83 o
 -15   2   5       22.80       31.37      4.06 o
 -14   2   5       48.42       58.33     15.94 o
 -13   2   5       71.69       75.13      6.04 o
 -12   2   5      194.80      239.76      8.02 o
 -11   2   5       88.38      101.19      5.32 o
 -10   2   5       10.22        5.87      3.97 o
  -9   2   5      119.23       80.51      5.70 o
  -8   2   5      191.02      209.57      6.11 o
  -7   2   5     1154.82     1156.67     21.35 o
  -6   2   5       86.31       72.68      3.96 o
  -5   2   5     1271.32     1280.50     18.96 o
  -4   2   5      733.65      863.73     14.78 o
  -3   2   5      436.68      427.86     10.32 o
  -2   2   5     2238.15     2273.50     20.70 o
  -1   2   5     5033.23     4680.11     28.33 o
   0   2   5     1188.57     1249.45     10.59 o
   1   2   5     5240.52     5182.53     30.21 o
   2   2   5     2281.46     2335.67     21.03 o
   3   2   5      431.14      403.81      9.78 o
   4   2   5      727.12      839.46     14.26 o
   5   2   5     1355.92     1365.70     18.96 o
   6   2   5       79.61       75.12      3.90 o
   7   2   5     1081.65     1074.98     20.31 o
   8   2   5      197.31      210.91      5.90 o
   9   2   5      114.45       80.93      5.62 o
  10   2   5        9.85       16.73      4.04 o
  11   2   5       92.56      117.87      8.29 o
  12   2   5      191.30      239.89      7.03 o
  13   2   5       76.70       82.25      5.61 o
  14   2   5       49.51       58.14      6.45 o
  15   2   5       23.08       33.57      4.26 o
  16   2   5        4.72        5.09      8.04 o
  17   2   5       12.89       15.17      3.34 o
  18   2   5        2.55        2.28      5.15 o
 -18   3   5        1.23       -4.03      4.62 o
 -17   3   5        5.01        6.56      2.98 o
 -16   3   5       25.00       24.93      3.98 o
 -15   3   5       18.75       20.12      3.79 o
 -14   3   5       28.90       29.30      5.49 o
 -13   3   5       22.21       25.17      5.65 o
 -12   3   5       57.14       59.61      5.83 o
 -11   3   5       22.26       27.63      4.78 o
 -10   3   5      324.77      331.24      9.52 o
  -9   3   5      412.44      449.31     12.24 o
  -8   3   5       45.88       32.64      4.79 o
  -7   3   5       13.73        5.02      7.76 o
  -6   3   5      222.79      236.13      6.63 o
  -5   3   5      968.96      974.83     18.63 o
  -4   3   5      649.23      675.36     15.15 o
  -3   3   5     3307.69     3310.87     29.32 o
  -2   3   5     2067.34     1926.44     21.63 o
  -1   3   5     1570.62     1616.39     19.26 o
   0   3   5     1085.21     1296.84     14.51 o
   1   3   5     1527.51     1557.02     19.27 o
   2   3   5     2071.26     1895.91     21.89 o
   3   3   5     3304.26     3359.27     29.33 o
   4   3   5      649.68      705.69     14.97 o
   5   3   5      953.67      943.64     17.91 o
   6   3   5      229.05      258.01      8.07 o
   7   3   5       12.16       -1.10      7.99 o
   8   3   5       46.43       34.72      4.89 o
   9   3   5      412.11      455.72     12.15 o
  10   3   5      321.29      319.17      9.44 o
  11   3   5       21.39       35.46      5.67 o
  12   3   5       58.34       53.07      6.28 o
  13   3   5       23.03      104.21      7.72 o
  14   3   5       29.46       23.89      4.94 o
  15   3   5       19.51       15.63      3.94 o
  16   3   5       25.37       21.09      4.07 o
  17   3   5        4.92        4.25      3.02 o
  18   3   5        1.28       -1.19      2.02 o
 -17   4   5        1.88       -3.24      5.32 o
 -16   4   5        4.07       -7.75      7.86 o
 -15   4   5        2.76       -1.01      8.32 o
 -14   4   5       14.05       15.96      3.93 o
 -13   4   5        7.59        0.63     11.70 o
 -12   4   5       60.64       53.42      5.99 o
 -11   4   5      253.87      243.07      7.26 o
 -10   4   5       30.28       12.62      7.10 o
  -9   4   5      148.19      113.19      5.80 o
  -8   4   5       26.40       30.63      4.11 o
  -7   4   5       48.08       42.34      4.77 o
  -6   4   5      114.71      110.81      5.69 o
  -5   4   5      527.91      545.97     16.28 o
  -4   4   5      765.18      811.80     18.34 o
  -3   4   5      232.14      273.91      7.99 o
  -2   4   5     1226.14     1251.10     20.35 o
  -1   4   5      869.72      853.71     16.76 o
   0   4   5       23.60       44.16      4.43 o
   1   4   5      858.25      875.97     17.41 o
   2   4   5     1273.44     1302.39     20.91 o
   3   4   5      232.02      277.20      6.71 o
   4   4   5      776.94      845.56     18.16 o
   5   4   5      567.89      547.41     15.92 o
   6   4   5      114.10       90.20      4.92 o
   7   4   5       38.97       25.14      4.63 o
   8   4   5       23.31       15.91      4.86 o
   9   4   5      137.15      118.50      5.37 o
  10   4   5       32.35       38.78      4.97 o
  11   4   5      268.38      263.03      8.33 o
  12   4   5       62.36       79.73      6.95 o
  13   4   5        7.33       14.04      4.54 o
  14   4   5       14.25       33.03      4.81 o
  15   4   5        3.29       -2.53      9.10 o
  16   4   5        3.79        1.63      3.38 o
  17   4   5        2.01       -6.66      6.66 o
 -17   5   5        0.61       -1.05      4.67 o
 -16   5   5        1.23        2.30      6.25 o
 -15   5   5       19.18       21.67      3.59 o
 -14   5   5        0.22       -4.20      8.70 o
 -13   5   5       31.64       30.79      4.35 o
 -12   5   5       16.01       95.12     10.76 o
 -11   5   5       15.34       19.79      5.69 o
 -10   5   5       75.89       74.39      6.70 o
  -9   5   5       78.94       95.00      5.68 o
  -8   5   5        3.49       -1.68      8.42 o
  -7   5   5       31.79       23.58      4.19 o
  -6   5   5       65.91       69.54      4.33 o
  -5   5   5      789.56      790.25     21.18 o
  -4   5   5      267.12      256.04      7.87 o
  -3   5   5       71.41       78.76      6.99 o
  -2   5   5      300.29      305.56      9.30 o
  -1   5   5      386.50      370.52      9.76 o
   0   5   5       20.26       20.55      4.31 o
   1   5   5      371.62      355.57      9.56 o
   2   5   5      301.89      311.66      9.69 o
   3   5   5       64.43       63.55      4.64 o
   4   5   5      268.68      324.85     10.22 o
   5   5   5      787.28      748.03     20.53 o
   6   5   5       67.14       75.28      5.57 o
   7   5   5       31.86       35.04      4.38 o
   8   5   5        3.86       -4.39     11.61 o
   9   5   5       75.29      101.71      5.93 o
  10   5   5       75.10       82.78      5.86 o
  11   5   5       15.60       11.47      5.05 o
  12   5   5       15.06       23.20      6.92 o
  13   5   5       32.16       36.42      4.31 o
  14   5   5        0.18        2.16      3.62 o
  15   5   5       19.48       24.26      3.52 o
  16   5   5        1.38        2.15      2.34 o
  17   5   5        0.55       -0.42      4.56 o
 -16   6   5        1.16       -0.45      4.62 o
 -15   6   5        6.44        1.01      6.70 o
 -14   6   5        1.83       -6.56      8.47 o
 -13   6   5       31.49       40.25      4.00 o
 -12   6   5        7.30        5.71      4.01 o
 -11   6   5       63.50       71.10      6.14 o
 -10   6   5       13.21       21.87      5.50 o
  -9   6   5       63.47       54.51      6.32 o
  -8   6   5       58.12       43.76      5.10 o
  -7   6   5        0.81       -9.72      9.72 o
  -6   6   5      130.65      152.93      5.88 o
  -5   6   5       88.59       79.27      4.92 o
  -4   6   5       68.89       73.49      4.48 o
  -3   6   5      158.00      162.08      5.49 o
  -2   6   5      132.11      129.68      4.74 o
  -1   6   5      129.97      122.84      5.94 o
   0   6   5      747.51      774.85     23.37 o
   1   6   5      116.48      123.77      6.09 o
   2   6   5      137.05       86.80      6.44 o
   3   6   5      152.81      145.49      5.35 o
   4   6   5       70.67       76.06      4.44 o
   5   6   5       89.41       96.24      5.33 o
   6   6   5      128.67      150.97      6.00 o
   7   6   5        0.24       -2.36     10.13 o
   8   6   5       53.90       42.42      5.22 o
   9   6   5       64.82       74.10      5.49 o
  10   6   5       12.01       17.22      4.97 o
  11   6   5       62.59       63.67      5.73 o
  12   6   5        8.54        6.09      3.97 o
  13   6   5       32.25       28.51      4.04 o
  14   6   5        1.93       -8.43      8.43 o
  15   6   5        6.97        9.99      2.35 o
  16   6   5        1.02       -1.01      1.93 o
 -15   7   5        1.12       -4.85      4.85 o
 -14   7   5        0.20       -2.25      6.34 o
 -13   7   5        0.21       -1.66      7.90 o
 -12   7   5        2.42       -9.00      9.72 o
 -11   7   5        7.89        3.95      9.98 o
 -10   7   5        1.79       -3.08      9.67 o
  -9   7   5        6.09       31.79      6.44 o
  -8   7   5       23.71       27.48      5.66 o
  -7   7   5        8.88        9.81      5.43 o
  -6   7   5        8.32        1.23     16.07 o
  -5   7   5        7.74        5.34      4.56 o
  -4   7   5       67.47       65.17      6.22 o
  -3   7   5       24.44       21.75      4.30 o
  -2   7   5        8.19       38.90      5.32 o
  -1   7   5      133.58      122.75      6.29 o
   0   7   5       25.09       26.91     14.01 o
   1   7   5      137.27      122.13      5.59 o
   2   7   5        8.90       14.57      4.36 o
   3   7   5       22.65       -1.68     18.56 o
   4   7   5       66.25       64.26      6.96 o
   5   7   5        7.54       13.10      4.84 o
   6   7   5        8.75        2.65      6.47 o
   7   7   5        8.20       -5.17     12.72 o
   8   7   5       22.89       23.66      5.30 o
   9   7   5        6.53       23.55      5.71 o
  10   7   5        2.05      -10.94     10.94 o
  11   7   5        8.11       -1.11      9.81 o
  12   7   5        2.29       -1.56      3.60 o
  13   7   5        0.14       -8.17      8.47 o
  14   7   5        0.24        0.54      2.21 o
  15   7   5        1.14       -3.61      4.66 o
 -13   8   5        0.54        1.11      5.16 o
 -12   8   5        0.65        2.37      2.96 o
 -11   8   5        2.32       -3.12      9.07 o
 -10   8   5        1.15        4.59      8.79 o
  -9   8   5        7.66        9.07      3.75 o
  -8   8   5       20.99       21.28      4.09 o
  -7   8   5       48.20       53.58      5.73 o
  -6   8   5       12.58        8.08     12.47 o
  -5   8   5       11.02        5.01     12.00 o
  -4   8   5        3.46      -11.26     11.87 o
  -3   8   5       93.70       88.56      6.49 o
  -2   8   5       31.51       37.18      5.98 o
  -1   8   5      134.96      117.17     10.85 o
   0   8   5       45.22       91.84     64.49 o
   1   8   5      130.41      120.69      6.75 o
   2   8   5       32.78       38.04      5.47 o
   3   8   5       92.75       89.77      6.19 o
   4   8   5        3.82        5.53     11.12 o
   5   8   5       12.30       -7.41     12.79 o
   6   8   5       10.40       15.93      5.05 o
   7   8   5       48.45       60.81      5.73 o
   8   8   5       22.26       19.97      4.23 o
   9   8   5        7.30        0.00      9.42 o
  10   8   5        1.07       -8.80      8.80 o
  11   8   5        2.12       10.53      3.22 o
  12   8   5        0.54        4.34      7.08 o
  13   8   5        0.57        1.91      5.20 o
 -12   9   5        1.15        2.64      4.28 o
 -11   9   5        2.75        2.03      5.69 o
 -10   9   5        3.42        4.71      7.16 o
  -9   9   5        1.11       -3.01      8.42 o
  -8   9   5        0.31       -3.77      3.77 o
  -7   9   5        9.31        4.22      8.60 o
  -6   9   5       24.22       20.43      4.04 o
  -5   9   5        3.54       -2.96      9.06 o
  -4   9   5       13.03       16.48      3.93 o
  -3   9   5       12.75        8.63      3.82 o
  -2   9   5        4.53        3.98      5.03 o
  -1   9   5        5.29       11.56      5.15 o
   0   9   5       36.89       49.09      4.45 o
   1   9   5        4.96        2.19      5.28 o
   2   9   5        4.36        7.20     11.48 o
   3   9   5       11.92        1.20     10.41 o
   4   9   5       12.60       -8.80     10.51 o
   5   9   5        3.19        1.71      9.09 o
   6   9   5       24.77       26.99      4.02 o
   7   9   5        8.93       -9.58      9.58 o
   8   9   5        0.30       -2.93      8.45 o
   9   9   5        0.97        5.17      8.03 o
  10   9   5        3.40        4.35      2.98 o
  11   9   5        2.59       -2.88      5.83 o
  12   9   5        1.23       -4.60      4.60 o
  -9  10   5        0.75       -3.54      5.31 o
  -8  10   5        3.80        5.29      2.30 o
  -7  10   5        5.00        3.47      2.93 o
  -6  10   5        1.25       -3.18      3.18 o
  -5  10   5        0.50       -0.44      7.87 o
  -4  10   5       12.71        6.18      9.54 o
  -3  10   5        0.95       -2.98      8.87 o
  -2  10   5       13.67        5.55      8.81 o
  -1  10   5        0.43        4.60      3.20 o
   0  10   5        2.08        3.02      2.26 o
   1  10   5        0.33        0.51      7.54 o
   2  10   5       13.10       13.42      3.31 o
   3  10   5        0.98       -3.84      9.09 o
   4  10   5       12.99       11.96      3.63 o
   5  10   5        0.48        3.44      3.43 o
   6  10   5        1.50        1.98      7.94 o
   7  10   5        5.11        1.78      6.58 o
   8  10   5        3.68        9.74      2.24 o
   9  10   5        0.72       -4.29      5.10 o
  -6  11   5        1.09        0.00      4.55 o
  -5  11   5        0.39       -0.25      2.01 o
  -4  11   5        0.47       -2.23      2.23 o
  -3  11   5        1.23        1.41      2.15 o
  -2  11   5        0.15       -0.98      6.05 o
  -1  11   5        3.26       -1.68      5.78 o
   0  11   5        0.04        0.68      4.07 o
   1  11   5        3.18        0.66      5.93 o
   2  11   5        0.16        0.91      2.14 o
   3  11   5        1.16       -3.59      5.62 o
   4  11   5        0.44       -5.18      5.18 o
   5  11   5        0.41        0.49      4.80 o
   6  11   5        1.10       -1.02      4.41 o
   0   0   6       31.53       50.67      2.04 o
   1   0   6       59.91       73.13      8.00 o
   2   0   6     1514.42     1342.07     10.92 o
   3   0   6      170.90      256.65     19.98 o
   4   0   6     2905.58     3191.89     38.84 o
   5   0   6       10.91       10.95      1.94 o
   6   0   6     2348.17     2003.11     26.53 o
   7   0   6     3955.08     3588.16     24.66 o
   8   0   6     1978.60     1948.49     21.10 o
   9   0   6       83.67       95.56      3.82 o
  10   0   6      741.63      591.71     20.85 o
  11   0   6       47.25       52.95      3.31 o
  12   0   6       11.65       17.40      3.46 o
  13   0   6        1.10       11.95      4.74 o
  14   0   6      203.92      185.98      5.58 o
  15   0   6       34.99       23.96      2.93 o
  16   0   6       98.24      110.84      3.41 o
  17   0   6        3.13       -1.97      5.87 o
  18   0   6       18.86       17.66      1.66 o
 -18   1   6        7.95        7.75      2.33 o
 -17   1   6       18.35       15.32      3.34 o
 -16   1   6        6.32        3.07      8.11 o
 -15   1   6        1.25        4.72      9.51 o
 -14   1   6        2.91       -4.41     14.30 o
 -13   1   6      218.08      211.01      7.58 o
 -12   1   6       44.42       46.28      5.15 o
 -11   1   6      186.61      204.37      6.22 o
 -10   1   6      248.62      239.37      7.06 o
  -9   1   6      517.83      496.37     12.19 o
  -8   1   6      114.13      127.89      5.29 o
  -7   1   6      767.02      832.83     18.52 o
  -6   1   6       75.39       91.63      4.04 o
  -5   1   6       69.62       70.29      3.48 o
  -4   1   6      681.77      479.08     11.20 o
  -3   1   6       55.35       46.29      2.71 o
  -2   1   6     3677.06     3502.38     25.34 o
  -1   1   6     1478.02     1235.01     14.82 o
   0   1   6     2430.68     1912.44     98.45 o
   1   1   6     1475.83     1278.61     15.13 o
   2   1   6     3666.28     3562.78     25.30 o
   3   1   6       57.05       58.22      2.83 o
   4   1   6      687.39      509.94     11.22 o
   5   1   6       68.94       70.55      3.38 o
   6   1   6       81.70      101.54      4.00 o
   7   1   6      762.42      851.00     18.20 o
   8   1   6      114.24      119.09      5.10 o
   9   1   6      519.80      482.95     12.06 o
  10   1   6      248.68      244.33      7.15 o
  11   1   6      184.95      198.36      6.46 o
  12   1   6       43.92       58.25      5.19 o
  13   1   6      217.11      204.81      7.06 o
  14   1   6        3.08      -23.76     23.76 o
  15   1   6        1.20       -0.59      9.44 o
  16   1   6        6.55        8.71      3.50 o
  17   1   6       17.98       16.31      3.65 o
  18   1   6        8.13        3.76      5.89 o
 -18   2   6        0.37        1.86      2.09 o
 -17   2   6        8.49       10.19      2.90 o
 -16   2   6       83.29       84.07      4.38 o
 -15   2   6       24.07       16.14      4.02 o
 -14   2   6       38.69       39.15      5.52 o
 -13   2   6        7.07        5.75     12.75 o
 -12   2   6      126.11      112.31      5.88 o
 -11   2   6       19.30      -25.44     25.44 o
 -10   2   6      202.21      184.79      5.90 o
  -9   2   6      261.40      329.80     10.76 o
  -8   2   6     1189.03     1302.04     24.76 o
  -7   2   6      324.82      341.04      9.42 o
  -6   2   6      831.17      721.29     16.72 o
  -5   2   6      392.11      354.83      8.42 o
  -4   2   6     1048.73     1063.89     17.34 o
  -3   2   6      155.47      125.01      4.13 o
  -2   2   6      605.91      539.54     11.49 o
  -1   2   6      983.36      960.99     14.40 o
   0   2   6      855.21      883.21     27.59 o
   1   2   6      998.96     1037.59     15.04 o
   2   2   6      595.93      568.91     11.83 o
   3   2   6      154.32      134.83      4.14 o
   4   2   6     1000.49      991.76     16.30 o
   5   2   6      383.06      367.39      8.23 o
   6   2   6      816.81      737.04     16.44 o
   7   2   6      316.61      325.28      9.19 o
   8   2   6     1198.90     1340.79     24.93 o
   9   2   6      257.54      276.16      8.81 o
  10   2   6      182.04      166.47      5.83 o
  11   2   6       19.17       33.28      6.80 o
  12   2   6      115.58      105.05      5.97 o
  13   2   6        7.27        1.26     11.21 o
  14   2   6       34.83       31.33      5.17 o
  15   2   6       24.44       21.39      3.86 o
  16   2   6       81.68       92.20      4.65 o
  17   2   6        8.34        2.79      3.32 o
  18   2   6        0.54        2.35      5.02 o
 -18   3   6        0.52        0.35      1.77 o
 -17   3   6        4.44        2.35      5.93 o
 -16   3   6        9.82       14.84      3.25 o
 -15   3   6       12.93        6.04      3.88 o
 -14   3   6        0.91        0.00      8.96 o
 -13   3   6       10.33       32.94      8.07 o
 -12   3   6       25.46        0.63     13.45 o
 -11   3   6       11.67       18.62      4.68 o
 -10   3   6        8.17        5.62      9.60 o
  -9   3   6      257.53      275.13      7.53 o
  -8   3   6      581.97      583.38     13.46 o
  -7   3   6      137.41      125.37      5.55 o
  -6   3   6       25.67       31.90      4.17 o
  -5   3   6      571.56      483.85     10.13 o
  -4   3   6     1259.61     1268.85     20.63 o
  -3   3   6     1035.66      991.39     17.64 o
  -2   3   6      155.60      175.77      5.20 o
  -1   3   6      690.63      656.30     13.79 o
   0   3   6       24.20       52.57      3.68 o
   1   3   6      693.72      640.21     14.06 o
   2   3   6      149.91      178.67      5.34 o
   3   3   6     1038.03     1057.68     18.06 o
   4   3   6     1266.51     1282.73     20.22 o
   5   3   6      566.16      463.39     13.65 o
   6   3   6       25.80       30.94      3.98 o
   7   3   6      133.21      126.02      5.56 o
   8   3   6      589.76      625.44     13.61 o
   9   3   6      258.05      281.71      8.59 o
  10   3   6        8.56       13.23      4.31 o
  11   3   6       10.84       12.94      4.81 o
  12   3   6       24.79       37.62      5.14 o
  13   3   6       10.10        6.92     11.10 o
  14   3   6        1.00        6.30      3.83 o
  15   3   6       12.36       14.29      3.64 o
  16   3   6       10.11        6.08      3.61 o
  17   3   6        4.26       -2.35      6.52 o
  18   3   6        0.56       -1.71      4.44 o
 -17   4   6        0.52       -3.52      5.17 o
 -16   4   6       12.78       16.33      3.14 o
 -15   4   6       35.98       32.10      3.94 o
 -14   4   6       13.57       14.93      3.84 o
 -13   4   6        5.11      -15.94     15.94 o
 -12   4   6       42.75       57.56      7.12 o
 -11   4   6       47.25      -11.33     33.08 o
 -10   4   6       55.85       48.62      5.08 o
  -9   4   6       80.86       97.90      5.16 o
  -8   4   6      280.00      303.97      8.85 o
  -7   4   6      174.43      151.16      5.19 o
  -6   4   6       52.94       56.44      7.03 o
  -5   4   6      182.35      170.98      5.76 o
  -4   4   6       95.77       95.31      4.73 o
  -3   4   6      127.82      145.24      4.97 o
  -2   4   6     1636.92     1665.79     24.46 o
  -1   4   6      126.30      171.63      5.69 o
   0   4   6      397.14      399.27     24.38 o
   1   4   6      128.17      185.89      6.06 o
   2   4   6     1577.29     1615.09     24.42 o
   3   4   6      119.76      112.72      4.83 o
   4   4   6      111.64      113.60      5.09 o
   5   4   6      181.30      174.38      6.39 o
   6   4   6       64.16       58.91      5.07 o
   7   4   6      181.40      194.57      5.50 o
   8   4   6      272.81      290.03      8.92 o
   9   4   6       78.43       95.70      5.28 o
  10   4   6       49.11       83.55      9.03 o
  11   4   6       48.48       51.56      5.31 o
  12   4   6       43.46       37.83      5.28 o
  13   4   6        4.75        2.32      5.29 o
  14   4   6       14.20       15.08      3.89 o
  15   4   6       36.43       29.58      4.32 o
  16   4   6       12.98       21.37      3.45 o
  17   4   6        0.61        1.45      2.18 o
 -16   5   6        2.06        2.74      5.75 o
 -15   5   6        7.75       10.29      3.05 o
 -14   5   6       11.93       13.87      3.56 o
 -13   5   6       31.66       30.92      4.15 o
 -12   5   6        2.42        4.95     11.67 o
 -11   5   6      129.69      130.39      6.98 o
 -10   5   6       47.55       62.67      6.10 o
  -9   5   6      102.66      121.78      6.01 o
  -8   5   6       28.40       30.48      4.53 o
  -7   5   6       69.57       73.86      4.88 o
  -6   5   6       69.80       71.52      4.58 o
  -5   5   6      320.96      323.57     10.25 o
  -4   5   6      308.97      340.53     10.51 o
  -3   5   6       47.31       45.61      5.05 o
  -2   5   6       98.63       80.39      5.11 o
  -1   5   6      420.91      420.88     11.03 o
   0   5   6        0.01       55.62     22.73 o
   1   5   6      410.30      381.56     10.37 o
   2   5   6      101.02       92.91      6.82 o
   3   5   6       46.46       62.10      4.89 o
   4   5   6      310.90      344.05      9.43 o
   5   5   6      322.87      300.39      8.20 o
   6   5   6       68.98       66.57      4.55 o
   7   5   6       71.35       87.14      4.96 o
   8   5   6       28.50       40.55      4.77 o
   9   5   6      104.57      117.47      6.29 o
  10   5   6       48.23       68.35      5.50 o
  11   5   6      128.49      -21.28     21.28 o
  12   5   6        2.36       16.12      4.78 o
  13   5   6       33.06       29.28      4.27 o
  14   5   6       11.80        9.04      3.67 o
  15   5   6        7.85       11.53      3.34 o
  16   5   6        2.07        0.91      5.90 o
 -16   6   6        0.54       -1.33      1.81 o
 -15   6   6        8.74       -5.64      6.74 o
 -14   6   6        9.50        2.90      7.66 o
 -13   6   6        4.10        5.90      3.50 o
 -12   6   6       25.01        1.72     10.18 o
 -11   6   6       28.26       20.69      4.42 o
 -10   6   6       43.67       54.27      5.94 o
  -9   6   6       84.13       89.22      6.72 o
  -8   6   6       19.76       22.96      5.73 o
  -7   6   6       54.82       82.25      7.02 o
  -6   6   6      132.07      137.67      5.93 o
  -5   6   6       29.28       33.47      5.43 o
  -4   6   6       23.42       27.16      4.63 o
  -3   6   6      141.22      152.82      5.36 o
  -2   6   6      261.59      215.85      6.06 o
  -1   6   6      138.01      157.80      5.57 o
   0   6   6       25.60       29.69     16.74 o
   1   6   6      140.55      166.24      7.11 o
   2   6   6      269.40      213.57      6.89 o
   3   6   6      141.71      178.64      5.86 o
   4   6   6       30.29       24.20      7.06 o
   5   6   6       26.85       44.79      4.81 o
   6   6   6      133.61      131.44      5.99 o
   7   6   6       54.62       91.60      7.25 o
   8   6   6       21.45       22.20      5.35 o
   9   6   6       86.17       83.22      6.06 o
  10   6   6       43.47       55.83      5.64 o
  11   6   6       29.77       27.49      4.56 o
  12   6   6       25.68       13.60      3.95 o
  13   6   6        3.52       -8.84      9.99 o
  14   6   6        9.50       10.68      3.60 o
  15   6   6        8.84        9.22      2.42 o
  16   6   6        0.48       -4.32      4.32 o
 -14   7   6        2.98        3.36      2.33 o
 -13   7   6        1.99       -1.95      3.05 o
 -12   7   6        1.89       -1.43      3.38 o
 -11   7   6        1.73        4.53      3.63 o
 -10   7   6        2.18       10.19      3.81 o
  -9   7   6       10.62       84.74     11.40 o
  -8   7   6       18.10      -26.65     26.65 o
  -7   7   6       65.76       65.11      6.13 o
  -6   7   6        5.29       -3.11     12.09 o
  -5   7   6        1.68       -4.32      4.67 o
  -4   7   6       48.78       51.70      4.93 o
  -3   7   6        5.86       -8.81     10.81 o
  -2   7   6       17.82       10.21      4.16 o
  -1   7   6       32.41       27.46      4.57 o
   0   7   6      193.96      200.79      6.58 o
   1   7   6       30.34       24.34      4.78 o
   2   7   6       18.07       -1.15     10.62 o
   3   7   6        5.97        5.85      9.99 o
   4   7   6       48.17       45.32      5.05 o
   5   7   6        1.46      -13.80     13.80 o
   6   7   6        5.12        7.21      4.86 o
   7   7   6       66.95       71.22      5.92 o
   8   7   6       17.77       10.00      4.89 o
   9   7   6       10.50       13.89      4.67 o
  10   7   6        2.14        4.10      9.86 o
  11   7   6        1.56        1.07      9.09 o
  12   7   6        1.95       -3.26      9.94 o
  13   7   6        1.82        1.15      8.40 o
  14   7   6        2.87        4.50      2.35 o
 -13   8   6        2.30        3.02      5.05 o
 -12   8   6        3.22       -3.09      6.65 o
 -11   8   6        9.09       -0.42      7.78 o
 -10   8   6        7.68        8.32      3.71 o
  -9   8   6       12.95       10.20      3.66 o
  -8   8   6       18.31       12.02      4.05 o
  -7   8   6       45.26       34.13      4.62 o
  -6   8   6       38.26       27.96      7.55 o
  -5   8   6        9.65        6.85      5.27 o
  -4   8   6       35.86       31.64      5.77 o
  -3   8   6        1.98       -3.73     12.38 o
  -2   8   6       37.48       16.50      5.67 o
  -1   8   6       79.58       89.44      6.48 o
   0   8   6      171.67      177.90      4.99 o
   1   8   6       77.18       81.45      5.79 o
   2   8   6       40.06       32.63      5.06 o
   3   8   6        1.55        0.99      4.60 o
   4   8   6       36.70       53.24      5.42 o
   5   8   6        7.84       -2.45      4.69 o
   6   8   6       39.09       25.53      5.53 o
   7   8   6       44.11       53.76      4.57 o
   8   8   6       17.51        3.56     10.68 o
   9   8   6       12.31        1.09      9.81 o
  10   8   6        7.05      -10.38     10.38 o
  11   8   6        8.38        2.08      3.58 o
  12   8   6        3.18       -5.72      6.17 o
  13   8   6        2.35       -1.20      2.02 o
 -11   9   6        0.01       -5.51      5.51 o
 -10   9   6        3.33        2.74      5.64 o
  -9   9   6        1.13       -1.01      3.10 o
  -8   9   6        1.11       -8.69      8.69 o
  -7   9   6        0.63       -3.77      3.77 o
  -6   9   6        5.74        5.47      3.64 o
  -5   9   6        6.88        1.44      3.76 o
  -4   9   6        9.30       12.24      3.88 o
  -3   9   6        4.56        7.36      3.80 o
  -2   9   6       32.52       22.01      4.22 o
  -1   9   6       18.41       18.72      4.12 o
   0   9   6        8.88       -1.11      7.36 o
   1   9   6       19.04       19.38      4.17 o
   2   9   6       32.43       28.59      4.19 o
   3   9   6        4.63        3.64      3.79 o
   4   9   6        9.23       15.84      3.71 o
   5   9   6        6.53        1.75      3.72 o
   6   9   6        5.78        8.14      3.49 o
   7   9   6        0.69        4.03      9.97 o
   8   9   6        1.16        1.93      3.87 o
   9   9   6        1.05       -8.39      8.39 o
  10   9   6        3.32        1.65      2.33 o
  11   9   6        0.02       -0.43      2.11 o
  -9  10   6        6.27        4.99      2.03 o
  -8  10   6        1.10        2.04      5.48 o
  -7  10   6        2.87        1.43      2.41 o
  -6  10   6        2.84        4.25      7.01 o
  -5  10   6        3.13       -1.27      7.65 o
  -4  10   6        7.03        6.65      3.47 o
  -3  10   6        7.29       -3.81      8.62 o
  -2  10   6        2.75       -0.98      8.72 o
  -1  10   6        8.67       11.68      3.52 o
   0  10   6        0.52       -1.53      3.28 o
   1  10   6        8.36      -10.39     10.39 o
   2  10   6        2.86       -5.72      9.13 o
   3  10   6        8.08        4.59      9.39 o
   4  10   6        7.03        1.89      3.76 o
   5  10   6        3.26        2.03      8.71 o
   6  10   6        3.11        3.07      3.17 o
   7  10   6        2.94        1.66      6.40 o
   8  10   6        0.96       -5.71      5.84 o
   9  10   6        6.15        2.26      4.89 o
  -5  11   6        1.23       -4.79      4.79 o
  -4  11   6        1.07        2.87      4.77 o
  -3  11   6        0.45        2.57      5.15 o
  -2  11   6        1.24       -0.30      5.67 o
  -1  11   6        0.30       -5.00      5.85 o
   0  11   6        0.50        1.08      1.99 o
   1  11   6        0.36        2.87      2.03 o
   2  11   6        1.24       -0.59      5.69 o
   3  11   6        0.49        2.75      5.16 o
   4  11   6        1.04       -0.25      4.81 o
   5  11   6        1.27       -4.69      4.69 o
   1   0   7      227.45      215.98     14.88 o
   2   0   7       60.70       43.38      3.99 o
   3   0   7      516.56      713.22     57.39 o
   4   0   7       85.54       97.21      4.98 o
   5   0   7        9.11       -0.35      3.97 o
   6   0   7      230.00      215.27      9.25 o
   7   0   7       74.46       80.79      4.63 o
   8   0   7       59.93       51.49      3.28 o
   9   0   7      379.90      339.43      8.26 o
  10   0   7       88.17       59.86      3.19 o
  11   0   7        0.98        0.57      4.12 o
  12   0   7       21.34       26.77      4.44 o
  13   0   7        0.57       -0.69      7.57 o
  14   0   7       20.62       26.50      3.82 o
  15   0   7        7.25        4.94      3.76 o
  16   0   7        4.71        1.41      5.99 o
  17   0   7        0.02        3.17      3.69 o
  18   0   7        6.96        4.02      1.55 o
 -18   1   7        5.93        5.13      2.17 o
 -17   1   7        1.25        1.01      2.79 o
 -16   1   7        1.63        0.49      8.28 o
 -15   1   7       12.41       11.89      3.72 o
 -14   1   7       56.42       44.93      6.05 o
 -13   1   7        3.72       -1.66      5.29 o
 -12   1   7       53.43      -24.32     24.32 o
 -11   1   7       34.08       32.78      4.59 o
 -10   1   7      277.08      326.24      7.94 o
  -9   1   7      357.40      373.51     11.03 o
  -8   1   7       88.54       91.26      5.32 o
  -7   1   7      223.51      201.78      5.74 o
  -6   1   7       73.01       76.34      4.23 o
  -5   1   7     2046.89     2020.67     24.73 o
  -4   1   7      554.06      512.56     12.72 o
  -3   1   7     3368.64     3363.86     28.03 o
  -2   1   7     2010.66     1926.16     20.65 o
  -1   1   7       24.83       20.72      2.43 o
   0   1   7      452.58      334.46     20.19 o
   1   1   7       36.21       34.69      2.57 o
   2   1   7     2000.00     2007.75     20.76 o
   3   1   7     3436.54     3653.95     28.68 o
   4   1   7      548.76      548.73     12.65 o
   5   1   7     2048.19     2056.58     24.28 o
   6   1   7       71.08       72.89      4.04 o
   7   1   7      201.79      186.43      5.45 o
   8   1   7       91.25      100.17      5.18 o
   9   1   7      363.64      -27.19     27.19 o
  10   1   7      272.88      308.95      8.02 o
  11   1   7       38.03        0.34      6.92 o
  12   1   7       53.22       16.56     27.31 o
  13   1   7        3.24        6.36     10.63 o
  14   1   7       55.15      121.50     13.96 o
  15   1   7       11.05       -1.71      9.62 o
  16   1   7        1.80      -10.54     10.54 o
  17   1   7        1.56        8.82      3.31 o
  18   1   7        5.67       -0.53      5.38 o
 -18   2   7        1.19        0.23      4.80 o
 -17   2   7        2.18        1.64      2.62 o
 -16   2   7        1.30        0.54      3.30 o
 -15   2   7        6.81        4.88      3.52 o
 -14   2   7        5.62        3.08     10.66 o
 -13   2   7      215.54      232.31      7.99 o
 -12   2   7       24.89       18.48      5.48 o
 -11   2   7      129.82      124.17      5.82 o
 -10   2   7       57.52       57.50      4.79 o
  -9   2   7      113.95       82.12      8.68 o
  -8   2   7       86.25       79.42      5.35 o
  -7   2   7      356.62      367.40     10.32 o
  -6   2   7      295.50      308.00      8.86 o
  -5   2   7      223.83      208.06      5.95 o
  -4   2   7       34.37       42.67      3.35 o
  -3   2   7      270.49      268.34      7.06 o
  -2   2   7     1436.98     1273.47     18.07 o
  -1   2   7      188.72      164.45      5.57 o
   0   2   7     2084.99     1567.69     58.21 o
   1   2   7      163.53      145.43      4.45 o
   2   2   7     1421.12     1267.09     18.04 o
   3   2   7      306.06      327.19      7.57 o
   4   2   7       37.14       44.38      3.48 o
   5   2   7      207.66      178.55      5.66 o
   6   2   7      296.53      324.22      8.79 o
   7   2   7      352.62      346.54      9.72 o
   8   2   7       85.54       75.11      5.30 o
   9   2   7      121.26      113.81      5.07 o
  10   2   7       57.18       55.72      5.04 o
  11   2   7      133.40      136.74      6.25 o
  12   2   7       25.30       43.05      6.42 o
  13   2   7      207.30      204.28     10.63 o
  14   2   7        5.13       -6.09      9.36 o
  15   2   7        5.73        1.65      8.26 o
  16   2   7        1.33       -3.77      4.02 o
  17   2   7        2.20       -0.35      8.29 o
  18   2   7        1.24       -1.40      5.00 o
 -17   3   7        8.21        3.46      2.28 o
 -16   3   7        0.98        4.04      2.92 o
 -15   3   7       36.04       26.95      3.89 o
 -14   3   7        1.23       -3.56      3.88 o
 -13   3   7       25.04       18.74      7.32 o
 -12   3   7       41.30       49.64      5.91 o
 -11   3   7       35.09       38.77      5.00 o
 -10   3   7       78.22       74.54      6.45 o
  -9   3   7      155.04      148.36      5.52 o
  -8   3   7       19.01      -19.71     19.71 o
  -7   3   7      100.01       87.61      5.41 o
  -6   3   7       20.44       22.31      4.03 o
  -5   3   7      379.27      393.70      9.74 o
  -4   3   7      657.41      591.24     15.66 o
  -3   3   7      588.23      638.32     15.55 o
  -2   3   7      919.36      956.15     17.55 o
  -1   3   7      157.34      160.93      5.12 o
   0   3   7     2315.87     2640.13     43.71 o
   1   3   7      179.68      206.69      7.05 o
   2   3   7      907.31      985.51     18.00 o
   3   3   7      596.02      665.55     15.47 o
   4   3   7      660.37      583.03     15.46 o
   5   3   7      361.19      354.58      9.28 o
   6   3   7       20.82       15.90      4.07 o
   7   3   7       92.34       69.34      5.14 o
   8   3   7       18.36        2.77     11.05 o
   9   3   7      154.98      147.21      5.71 o
  10   3   7       77.17       87.60      6.89 o
  11   3   7       32.45       29.42      5.35 o
  12   3   7       41.61       41.51      5.14 o
  13   3   7       27.80       28.31      4.84 o
  14   3   7        1.12       -2.34      3.68 o
  15   3   7       34.38       23.53      3.83 o
  16   3   7        0.97       -4.18      8.89 o
  17   3   7        8.04       -2.77      6.10 o
 -17   4   7        5.06        8.49      2.01 o
 -16   4   7        0.86        4.57      2.67 o
 -15   4   7       15.38       20.05      3.59 o
 -14   4   7        4.65        4.94      9.07 o
 -13   4   7       11.62       15.43      4.11 o
 -12   4   7       27.68       23.99      5.68 o
 -11   4   7      119.68      136.76      6.84 o
 -10   4   7        3.22        6.78      4.37 o
  -9   4   7      164.11      158.29      6.23 o
  -8   4   7       81.82       95.74      5.03 o
  -7   4   7      506.58      507.22     12.72 o
  -6   4   7       56.27       46.19      5.00 o
  -5   4   7       45.38       40.25      4.88 o
  -4   4   7      235.29      279.83      8.14 o
  -3   4   7      598.81      564.06     16.74 o
  -2   4   7      787.45      777.49     18.01 o
  -1   4   7     1133.48     1017.84     19.60 o
   0   4   7        4.35        2.96      4.89 o
   1   4   7     1110.87      977.36     19.95 o
   2   4   7      769.16      747.10     18.26 o
   3   4   7      574.27      518.83     12.70 o
   4   4   7      243.13      267.11      9.43 o
   5   4   7       48.42       58.17      5.74 o
   6   4   7       55.67       37.62      5.17 o
   7   4   7      516.52      495.17     12.75 o
   8   4   7       82.35      110.30      5.64 o
   9   4   7      170.34      168.16      6.44 o
  10   4   7        3.90       -4.68      5.14 o
  11   4   7      116.00      125.29      6.27 o
  12   4   7       26.87       19.29      5.07 o
  13   4   7       13.31       17.36      4.13 o
  14   4   7        5.24        1.89      3.59 o
  15   4   7       16.47       19.61      4.25 o
  16   4   7        0.95       -5.69      8.09 o
  17   4   7        5.28        1.21      5.38 o
 -16   5   7        3.43        0.55      5.15 o
 -15   5   7        7.95        1.15      7.48 o
 -14   5   7       13.55       10.93      3.58 o
 -13   5   7       16.37       19.25      3.62 o
 -12   5   7       75.35       65.42      4.82 o
 -11   5   7      110.63      110.02      7.14 o
 -10   5   7      174.18      185.33      7.46 o
  -9   5   7        0.16       -9.83      9.83 o
  -8   5   7       17.14        6.29      5.66 o
  -7   5   7       56.96       58.60      4.69 o
  -6   5   7      131.92      157.74      6.14 o
  -5   5   7      611.09      586.21     13.80 o
  -4   5   7      114.22      162.43      6.25 o
  -3   5   7      186.78      164.83      6.06 o
  -2   5   7      712.86      651.19     19.12 o
  -1   5   7        8.60       19.98      4.89 o
   0   5   7      128.48      141.40      4.33 o
   1   5   7       11.48       14.21      4.51 o
   2   5   7      718.86      723.11     20.75 o
   3   5   7      180.91      146.55      6.20 o
   4   5   7      106.49      162.88      6.51 o
   5   5   7      603.23      553.02     13.90 o
   6   5   7      135.06      147.09      5.81 o
   7   5   7       52.78       58.38      4.83 o
   8   5   7       15.65       -6.89     15.01 o
   9   5   7        0.11       -5.45     11.14 o
  10   5   7      171.78      173.23      6.90 o
  11   5   7      111.94      111.81      8.03 o
  12   5   7       76.29       83.56      4.99 o
  13   5   7       16.18        9.50      3.94 o
  14   5   7       13.34       10.46      4.21 o
  15   5   7        7.81       10.27      3.42 o
  16   5   7        3.32        4.60      2.14 o
 -15   6   7        5.70        4.17      2.31 o
 -14   6   7        2.24       -2.24      2.87 o
 -13   6   7        1.10       -2.39      8.87 o
 -12   6   7        5.50       -7.72      9.98 o
 -11   6   7       15.83        3.65     10.84 o
 -10   6   7       22.86        6.22     12.80 o
  -9   6   7       32.30       31.00      6.28 o
  -8   6   7      116.76      117.00      6.86 o
  -7   6   7      145.25      180.43      6.51 o
  -6   6   7       25.14       19.11      4.56 o
  -5   6   7       52.91       43.96      4.66 o
  -4   6   7       21.92       25.40      4.08 o
  -3   6   7       53.27       54.23      4.23 o
  -2   6   7       21.78       14.92      4.16 o
  -1   6   7      102.79       94.40      4.63 o
   0   6   7        3.24        5.77      7.99 o
   1   6   7      103.25       94.57      5.03 o
   2   6   7       19.41       18.57      4.63 o
   3   6   7       59.36       72.01      5.25 o
   4   6   7       22.60       26.62      4.75 o
   5   6   7       48.64       43.25      5.40 o
   6   6   7       24.15        9.68      5.02 o
   7   6   7      151.46      162.71      6.89 o
   8   6   7      120.28      112.34      6.16 o
   9   6   7       33.54       25.45      5.26 o
  10   6   7       22.60       19.75      4.91 o
  11   6   7       17.29       33.12      4.17 o
  12   6   7        4.95        0.54      9.02 o
  13   6   7        0.84        3.25      8.69 o
  14   6   7        2.08       -1.45      3.34 o
  15   6   7        5.77        2.24      5.50 o
 -14   7   7        4.30        4.44      2.22 o
 -13   7   7        3.95       -6.91      6.91 o
 -12   7   7        1.62       -2.69      8.08 o
 -11   7   7        9.22       21.07      3.42 o
 -10   7   7        6.89        2.89      9.05 o
  -9   7   7        7.37       -1.86     10.49 o
  -8   7   7       34.61       47.47      5.63 o
  -7   7   7       19.75       33.87      5.39 o
  -6   7   7       31.17       25.48      5.41 o
  -5   7   7       63.00       53.96      5.50 o
  -4   7   7       74.16       74.77      5.35 o
  -3   7   7       81.23      103.83      6.70 o
  -2   7   7       35.00       72.93     11.69 o
  -1   7   7       16.96      -12.57     12.57 o
   0   7   7      201.92      199.36     10.01 o
   1   7   7       18.84       -2.37     21.22 o
   2   7   7       34.02      348.71     28.09 o
   3   7   7       81.03       92.37      6.31 o
   4   7   7       73.04       73.87      6.15 o
   5   7   7       61.69       51.14      5.18 o
   6   7   7       31.58       14.20      5.06 o
   7   7   7       19.21       17.17     10.97 o
   8   7   7       32.12       34.54      5.24 o
   9   7   7        8.15       -1.80     10.14 o
  10   7   7        7.78        6.00      3.82 o
  11   7   7        9.92       -9.46      9.46 o
  12   7   7        1.42        1.82      3.74 o
  13   7   7        3.80       -3.16      7.96 o
  14   7   7        3.87        7.73      2.16 o
 -13   8   7        3.19        6.67      1.93 o
 -12   8   7        2.69        2.19      6.33 o
 -11   8   7        0.40        3.52      6.82 o
 -10   8   7       13.90        4.66      8.12 o
  -9   8   7        2.57        4.77      3.36 o
  -8   8   7        4.54       10.06      3.55 o
  -7   8   7       16.87       -5.45     10.94 o
  -6   8   7       25.77       23.20      4.35 o
  -5   8   7       21.22       -9.24     12.39 o
  -4   8   7       25.80       24.62      7.39 o
  -3   8   7        5.86        0.00     11.50 o
  -2   8   7       12.98       86.95     16.34 o
  -1   8   7        4.47       13.99      5.15 o
   0   8   7        3.28        9.11      3.59 o
   1   8   7        5.73       -1.76      6.86 o
   2   8   7       11.36       11.12      4.72 o
   3   8   7        7.18      -17.05     18.00 o
   4   8   7       23.61       22.68      4.97 o
   5   8   7       19.57       14.61      4.83 o
   6   8   7       25.71       13.79      4.08 o
   7   8   7       15.40        7.04      4.12 o
   8   8   7        4.24        2.53      3.71 o
   9   8   7        2.57        1.03      8.26 o
  10   8   7       13.24       13.23      4.06 o
  11   8   7        0.39        4.98      8.35 o
  12   8   7        2.49       -2.75      6.05 o
  13   8   7        3.07        5.99      1.87 o
 -11   9   7        2.58        3.31      1.92 o
 -10   9   7        0.48        2.80      5.79 o
  -9   9   7        1.36        1.13      2.74 o
  -8   9   7        0.20        1.31      7.05 o
  -7   9   7        4.29       -4.40      9.31 o
  -6   9   7        3.63        9.91      3.29 o
  -5   9   7        4.97       -1.66      9.52 o
  -4   9   7       11.48       13.57      3.81 o
  -3   9   7        2.22       -8.83      9.06 o
  -2   9   7        0.08       -5.39      9.57 o
  -1   9   7        7.70        3.02      9.56 o
   0   9   7        7.97        1.88      3.63 o
   1   9   7        8.23        4.75      3.93 o
   2   9   7        0.05       -1.76      9.17 o
   3   9   7        2.06       -0.58      9.45 o
   4   9   7       11.05        5.48      3.81 o
   5   9   7        4.93        5.93      3.53 o
   6   9   7        4.22       -8.59      8.59 o
   7   9   7        4.21       -1.89     10.34 o
   8   9   7        0.13       -3.57      3.65 o
   9   9   7        1.42        1.87      8.16 o
  10   9   7        0.53        4.73      2.13 o
  11   9   7        2.60        0.46      5.03 o
  -8  10   7        4.65        0.26      5.28 o
  -7  10   7        3.37        2.44      2.32 o
  -6  10   7        3.60        5.91      2.39 o
  -5  10   7        2.97        0.79      6.45 o
  -4  10   7        0.22       -4.27      7.56 o
  -3  10   7        2.68       -8.54      8.59 o
  -2  10   7        1.10       -7.88      8.21 o
  -1  10   7        4.94        4.95      3.23 o
   0  10   7        3.80        0.47      6.26 o
   1  10   7        4.91        2.86      3.89 o
   2  10   7        1.36        3.17      9.49 o
   3  10   7        2.68       -9.14      9.39 o
   4  10   7        0.20        2.87      8.60 o
   5  10   7        3.07       -0.50      3.30 o
   6  10   7        3.74        0.00      6.28 o
   7  10   7        3.04        2.11      5.76 o
   8  10   7        4.60       -4.85      5.37 o
  -4  11   7        5.38        5.93      2.01 o
  -3  11   7        0.06        2.52      2.00 o
  -2  11   7        1.26       -5.33      5.33 o
  -1  11   7        0.11        3.13      5.16 o
   0  11   7        0.22       -2.55      3.81 o
   1  11   7        0.11       -4.14      5.26 o
   2  11   7        1.36       -2.39      5.14 o
   3  11   7        0.06        0.25      4.77 o
   4  11   7        5.38        6.15      1.91 o
   0   0   8     3767.59     3427.39    262.37 o
   1   0   8      131.01      128.46      2.53 o
   2   0   8      678.52      802.48     47.66 o
   3   0   8      173.01      238.83     26.18 o
   4   0   8      639.07      696.05     29.10 o
   5   0   8      559.12      514.78     23.14 o
   6   0   8     1226.63     1481.62     49.68 o
   7   0   8       44.68       66.74      3.23 o
   8   0   8      227.14      211.29      4.51 o
   9   0   8        2.66      -10.44     10.44 o
  10   0   8       24.71       41.94      7.46 o
  11   0   8       28.24       40.30      4.56 o
  12   0   8        0.16       -2.65      6.27 o
  13   0   8       17.23        6.57      6.68 o
  14   0   8      134.26      111.92     10.58 o
  15   0   8        3.59        6.12      3.84 o
  16   0   8        1.60       -4.05      6.44 o
  17   0   8        0.09       -1.78      2.87 o
  18   0   8        9.49        7.08      8.27 o
 -18   1   8        9.92        8.51      1.96 o
 -17   1   8        0.28       -2.08      6.41 o
 -16   1   8       20.52       25.42      3.58 o
 -15   1   8       13.63        3.28      9.47 o
 -14   1   8       16.27       13.87      4.14 o
 -13   1   8      136.76      126.56      7.14 o
 -12   1   8      145.72      123.18      6.63 o
 -11   1   8       29.97       21.68      4.56 o
 -10   1   8      562.94      586.81     14.26 o
  -9   1   8      101.41      111.72      5.13 o
  -8   1   8      279.81      252.71      7.01 o
  -7   1   8      222.73      205.86      6.11 o
  -6   1   8      161.07      143.19      5.12 o
  -5   1   8      224.14      216.31      6.00 o
  -4   1   8      787.52      647.38     15.16 o
  -3   1   8     1500.60     1299.48     19.28 o
  -2   1   8     2604.75     2610.51     25.64 o
  -1   1   8     1568.61     1558.70     19.72 o
   0   1   8     3937.49     3599.26    168.59 o
   1   1   8     1581.97     1681.29     20.35 o
   2   1   8     2667.32     2813.79     26.42 o
   3   1   8     1483.31     1389.53     19.73 o
   4   1   8      823.73      741.09     15.49 o
   5   1   8      218.87      215.15      7.26 o
   6   1   8      170.58      176.38      5.28 o
   7   1   8      221.38      228.17      6.97 o
   8   1   8      283.54      254.11      8.04 o
   9   1   8      103.26      112.89      5.38 o
  10   1   8      580.38      590.81     14.57 o
  11   1   8       30.76       24.46      5.35 o
  12   1   8      145.27      138.07      6.14 o
  13   1   8      135.71      137.71      7.64 o
  14   1   8       14.23       15.77      4.08 o
  15   1   8       13.09        8.65      3.71 o
  16   1   8       20.89        4.56     10.23 o
  17   1   8        0.30       -0.46      3.08 o
  18   1   8        9.55       10.32      1.97 o
 -18   2   8        5.47        2.55      4.24 o
 -17   2   8        3.86        3.84      5.82 o
 -16   2   8        1.26       -3.44      7.35 o
 -15   2   8        8.79        4.21      3.55 o
 -14   2   8        5.00        3.20      3.97 o
 -13   2   8        4.57      -13.51     13.51 o
 -12   2   8      133.52      159.97      6.98 o
 -11   2   8       50.83       53.81      5.38 o
 -10   2   8      154.50      145.26      6.18 o
  -9   2   8      222.76      252.11      8.41 o
  -8   2   8       17.20       -8.89     20.62 o
  -7   2   8       19.15       25.26      4.60 o
  -6   2   8       71.19       85.47      4.69 o
  -5   2   8      201.74      187.10      6.07 o
  -4   2   8       80.30       73.89      4.06 o
  -3   2   8      553.59      621.47     14.74 o
  -2   2   8      210.13      230.84      7.00 o
  -1   2   8      816.06      808.95     15.48 o
   0   2   8      182.96      247.51     18.21 o
   1   2   8      817.66      841.65     15.87 o
   2   2   8      197.04      244.13      7.26 o
   3   2   8      554.27      673.39     15.10 o
   4   2   8       76.40       80.65      4.17 o
   5   2   8      198.80      197.47      6.10 o
   6   2   8       66.78       79.01      4.75 o
   7   2   8       20.60       28.78      4.60 o
   8   2   8       18.48        0.36      5.82 o
   9   2   8      220.31      206.90      7.87 o
  10   2   8      155.36      150.39      6.42 o
  11   2   8       49.62       54.15      5.67 o
  12   2   8      133.91      151.24      6.49 o
  13   2   8        5.09      -11.42     11.42 o
  14   2   8        5.16        2.37      9.81 o
  15   2   8        9.23        4.72      8.76 o
  16   2   8        1.31        0.00      9.19 o
  17   2   8        4.01        1.60      5.97 o
  18   2   8        5.52        2.19      4.49 o
 -17   3   8        7.27        3.56      5.45 o
 -16   3   8        4.66        5.79      2.85 o
 -15   3   8       10.19        6.29      3.44 o
 -14   3   8       24.70       29.80      3.90 o
 -13   3   8       18.14       30.37      5.40 o
 -12   3   8        0.30       -7.01     13.54 o
 -11   3   8       63.44       47.43      5.89 o
 -10   3   8       90.38      122.93      6.03 o
  -9   3   8       45.86       47.31      4.63 o
  -8   3   8      161.75      172.84      5.92 o
  -7   3   8        2.09       -6.07      9.28 o
  -6   3   8      299.58      253.66      7.89 o
  -5   3   8       32.62       36.29      4.29 o
  -4   3   8      316.17      278.49      8.40 o
  -3   3   8      301.88      293.27      8.61 o
  -2   3   8      116.34       85.66      4.13 o
  -1   3   8      185.94      202.67      5.98 o
   0   3   8     1144.40     1139.91     47.99 o
   1   3   8      187.16      212.55      6.22 o
   2   3   8      125.03      101.24      4.55 o
   3   3   8      285.06      290.27      8.60 o
   4   3   8      309.09      284.53      8.59 o
   5   3   8       36.70       45.66      4.51 o
   6   3   8      330.38      347.92     10.13 o
   7   3   8        3.32        3.12      9.33 o
   8   3   8      143.10      155.50      5.95 o
   9   3   8       48.93       52.60      5.28 o
  10   3   8       92.47      111.72      6.49 o
  11   3   8       64.30       43.39      5.41 o
  12   3   8        0.16       -7.33      7.33 o
  13   3   8       17.93       23.84      4.67 o
  14   3   8       26.10       24.52      4.09 o
  15   3   8       10.82        5.34     10.35 o
  16   3   8        4.30        6.05      3.44 o
  17   3   8        7.59        2.48      5.45 o
 -17   4   8        0.32       -0.94      1.78 o
 -16   4   8        8.59        7.47      2.46 o
 -15   4   8        0.66       -2.01      3.13 o
 -14   4   8       53.98       54.06      4.19 o
 -13   4   8       24.03       23.94      4.04 o
 -12   4   8       53.16       52.48      5.83 o
 -11   4   8       50.71       60.22      5.89 o
 -10   4   8      132.92       53.15     12.88 o
  -9   4   8       27.15       44.31      7.37 o
  -8   4   8        2.12       -9.32      9.32 o
  -7   4   8      139.51        9.76      9.80 o
  -6   4   8      175.40      192.95      6.23 o
  -5   4   8       93.34       99.51      5.58 o
  -4   4   8      501.77      537.56     12.42 o
  -3   4   8      100.06      102.38      5.18 o
  -2   4   8      116.31       90.45      5.14 o
  -1   4   8       34.45       24.18      4.04 o
   0   4   8       35.63       37.31      7.53 o
   1   4   8       34.86       34.73      4.00 o
   2   4   8      112.22       87.38      5.07 o
   3   4   8       99.85      127.25      6.30 o
   4   4   8      494.81      524.81     12.31 o
   5   4   8       94.87      325.40     13.77 o
   6   4   8      176.96      182.91      5.83 o
   7   4   8      141.09       98.28     14.54 o
   8   4   8        2.64        0.32      4.60 o
   9   4   8       26.47      123.05      8.30 o
  10   4   8      133.63      123.79      6.85 o
  11   4   8       51.92       62.77      5.70 o
  12   4   8       53.89       74.98      5.59 o
  13   4   8       24.61       18.95      4.05 o
  14   4   8       54.29       54.10      4.26 o
  15   4   8        0.78        4.26      9.02 o
  16   4   8        8.72        8.59      2.39 o
  17   4   8        0.32       -1.81      1.81 o
 -16   5   8        1.28       -4.59      4.98 o
 -15   5   8        1.96       -5.95      6.37 o
 -14   5   8       26.36       25.30      3.57 o
 -13   5   8        2.18       -6.40      9.05 o
 -12   5   8       50.70       44.51      4.42 o
 -11   5   8        8.01       14.80      5.12 o
 -10   5   8       14.64       12.54      6.19 o
  -9   5   8        9.50        5.38      5.40 o
  -8   5   8       84.86       75.25      5.50 o
  -7   5   8       17.94       20.66      4.13 o
  -6   5   8      168.67      171.63      5.77 o
  -5   5   8      129.29      147.22      5.58 o
  -4   5   8      240.69      274.65      8.30 o
  -3   5   8      178.12      104.37      9.41 o
  -2   5   8       62.80       65.26      5.64 o
  -1   5   8      328.63      280.09      7.29 o
   0   5   8      240.86      207.60      8.72 o
   1   5   8      330.27      265.29      8.45 o
   2   5   8       52.18       94.97      7.27 o
   3   5   8      192.16      102.16     12.03 o
   4   5   8      239.26      263.53      8.72 o
   5   5   8      125.69      126.93      5.78 o
   6   5   8      183.55      195.30      6.64 o
   7   5   8       21.13       30.37      4.83 o
   8   5   8       79.68       79.16      5.84 o
   9   5   8        9.80        2.94      5.01 o
  10   5   8       15.00       20.06      5.20 o
  11   5   8        9.30       -1.84     10.58 o
  12   5   8       51.45       54.19      4.34 o
  13   5   8        1.89        2.09      8.15 o
  14   5   8       27.14       28.05      4.12 o
  15   5   8        1.74       -3.15      3.15 o
  16   5   8        1.04        3.13      4.76 o
 -15   6   8        0.51       -4.50      5.05 o
 -14   6   8        1.97       -4.57      6.72 o
 -13   6   8        1.71        2.23      7.49 o
 -12   6   8        5.14       -6.80      8.95 o
 -11   6   8        2.93       -5.27      9.79 o
 -10   6   8       44.37       46.38      6.49 o
  -9   6   8        2.29       10.54      5.18 o
  -8   6   8       47.82       57.06      7.40 o
  -7   6   8       15.33       31.91      7.02 o
  -6   6   8       17.67       18.39      4.74 o
  -5   6   8       17.83       22.09      4.47 o
  -4   6   8       25.63       44.21      6.47 o
  -3   6   8        9.27      -12.07     14.61 o
  -2   6   8       68.56       91.51      5.79 o
  -1   6   8       46.09       95.89      6.03 o
   0   6   8      147.32      158.20      4.53 o
   1   6   8       46.24       71.91      5.27 o
   2   6   8       65.89       63.49      5.70 o
   3   6   8        8.81      -17.21     17.21 o
   4   6   8       26.95       32.79      6.77 o
   5   6   8       17.98       16.25      5.45 o
   6   6   8       18.03       14.41      5.86 o
   7   6   8       15.49       18.37      5.13 o
   8   6   8       46.16       62.47     14.46 o
   9   6   8        2.46       -4.44      4.72 o
  10   6   8       46.18       66.78      7.07 o
  11   6   8        2.69       -0.57      9.62 o
  12   6   8        4.99        0.00      8.66 o
  13   6   8        1.51       -0.36      3.69 o
  14   6   8        2.00       -1.38      3.13 o
  15   6   8        0.44       -5.11      5.11 o
 -14   7   8        1.88        5.36      1.93 o
 -13   7   8        9.67        0.99      6.71 o
 -12   7   8        7.08        5.19      3.15 o
 -11   7   8        1.82        1.98      3.49 o
 -10   7   8       20.67       12.88      3.95 o
  -9   7   8        3.43        1.20      9.79 o
  -8   7   8       52.59       54.62      5.77 o
  -7   7   8       25.62       78.18     12.90 o
  -6   7   8       36.47       49.12      6.76 o
  -5   7   8       53.48      -19.91     19.91 o
  -4   7   8      121.84      131.00      6.82 o
  -3   7   8       43.12       39.47      4.88 o
  -2   7   8      125.30      122.63      5.87 o
  -1   7   8       60.72       51.40      4.91 o
   0   7   8        9.04       12.60      6.28 o
   1   7   8       60.99       67.71      5.71 o
   2   7   8      126.25      123.62      6.65 o
   3   7   8       44.03       48.09      5.69 o
   4   7   8      125.59      143.47      6.48 o
   5   7   8       51.46       75.54      5.89 o
   6   7   8       38.03        1.28     18.08 o
   7   7   8       23.50       36.23      5.52 o
   8   7   8       55.99       87.91      6.90 o
   9   7   8        2.89       -9.94      9.94 o
  10   7   8       22.05       13.56      3.89 o
  11   7   8        1.34       -9.03      9.73 o
  12   7   8        7.06        5.23      3.61 o
  13   7   8        9.79        6.53      2.35 o
  14   7   8        1.83       -2.04      4.86 o
 -12   8   8        1.47       -1.39      5.68 o
 -11   8   8        6.79        0.00      6.56 o
 -10   8   8        0.51        4.76      7.63 o
  -9   8   8        1.01        0.50      7.92 o
  -8   8   8        2.99       -4.34      9.45 o
  -7   8   8        0.91        5.25      8.98 o
  -6   8   8       14.02        5.62      3.98 o
  -5   8   8       34.15       28.40      5.68 o
  -4   8   8       11.11        3.56      5.08 o
  -3   8   8       35.17       59.03      8.38 o
  -2   8   8       10.08       11.94      5.65 o
  -1   8   8        6.60        7.50     14.76 o
   0   8   8       47.70       16.64     12.88 o
   1   8   8        6.65        3.82     13.59 o
   2   8   8       10.40      -18.00     18.00 o
   3   8   8       35.04      -17.79     19.52 o
   4   8   8       10.25       11.21      4.50 o
   5   8   8       33.82       52.43      7.83 o
   6   8   8       13.37       16.01      3.95 o
   7   8   8        0.86       -1.21      3.57 o
   8   8   8        2.75        4.08      3.38 o
   9   8   8        1.09        6.91      3.71 o
  10   8   8        0.46       -9.36      9.36 o
  11   8   8        6.81        5.56      3.11 o
  12   8   8        1.41        3.24      5.44 o
 -10   9   8        4.80        1.94      2.30 o
  -9   9   8        4.67       -6.60      6.80 o
  -8   9   8        0.14        2.42      6.56 o
  -7   9   8        3.21        6.85      3.28 o
  -6   9   8       11.16        7.84      3.59 o
  -5   9   8       17.80       23.86      3.80 o
  -4   9   8        3.22       -0.36      3.55 o
  -3   9   8       26.07       21.83      3.97 o
  -2   9   8       18.74       21.80      3.90 o
  -1   9   8       13.79       17.41      3.98 o
   0   9   8        6.84        4.75      2.70 o
   1   9   8       12.88       15.41      3.87 o
   2   9   8       17.84       15.33      3.92 o
   3   9   8       25.37       23.78      3.82 o
   4   9   8        3.27       -4.87      9.60 o
   5   9   8       18.50       24.81      3.74 o
   6   9   8       11.29       14.74      4.04 o
   7   9   8        3.46        0.43      9.16 o
   8   9   8        0.14        2.81      8.46 o
   9   9   8        4.59        0.00      6.56 o
  10   9   8        4.51        7.58      2.21 o
  -8  10   8        3.28        7.05      1.92 o
  -7  10   8        0.81        1.45      2.22 o
  -6  10   8        2.15       -6.39      6.39 o
  -5  10   8        0.23       -6.16      6.35 o
  -4  10   8        1.03       -2.83      2.83 o
  -3  10   8        0.75       -3.76      7.48 o
  -2  10   8        4.55        3.46      7.44 o
  -1  10   8        1.97        7.65      3.05 o
   0  10   8        7.00        8.82      4.86 o
   1  10   8        2.06        3.03      8.42 o
   2  10   8        4.51        1.27      3.56 o
   3  10   8        0.71        1.69      3.34 o
   4  10   8        0.97        3.43      7.49 o
   5  10   8        0.22       -1.04      7.66 o
   6  10   8        1.99        6.92      2.05 o
   7  10   8        0.82        3.18      5.23 o
   8  10   8        3.21        3.50      1.87 o
  -3  11   8        1.73       -0.44      4.52 o
  -2  11   8        0.82       -5.05      5.05 o
  -1  11   8        3.83        0.00      5.25 o
   0  11   8        0.01       -3.25      3.42 o
   1  11   8        3.80        5.27      2.00 o
   2  11   8        0.75        0.93      4.61 o
   3  11   8        1.83        1.28      4.10 o
   1   0   9       32.02       67.19      6.66 o
   2   0   9      512.64      552.23     22.35 o
   3   0   9      259.66      213.63     19.94 o
   4   0   9        8.24        7.48      4.50 o
   5   0   9      233.06      224.70     17.20 o
   6   0   9      128.29      112.05      3.48 o
   7   0   9        0.60        6.47      3.70 o
   8   0   9      133.78       98.27      5.05 o
   9   0   9      364.31      326.87      7.20 o
  10   0   9       26.61       22.08      8.81 o
  11   0   9       62.79       61.77      4.03 o
  12   0   9        3.24       -6.06      8.51 o
  13   0   9        0.05       -2.99     10.08 o
  14   0   9        0.38        5.58      3.33 o
  15   0   9        2.94        3.28      3.28 o
  16   0   9        0.30       -1.90      3.32 o
  17   0   9        3.94        1.35      1.59 o
  18   0   9        0.14       -0.72      3.03 o
 -17   1   9        5.67       -6.04      6.04 o
 -16   1   9        1.41        0.63      2.97 o
 -15   1   9       63.46       66.39      4.30 o
 -14   1   9       31.68       35.33      4.26 o
 -13   1   9       44.12       49.90      5.84 o
 -12   1   9       53.96       84.02     10.41 o
 -11   1   9      108.20      112.46      5.74 o
 -10   1   9       52.72       -0.58     18.81 o
  -9   1   9      339.79      313.26     10.95 o
  -8   1   9       78.11      104.59      6.51 o
  -7   1   9     1345.31     1339.25     26.10 o
  -6   1   9      756.35      765.97     19.38 o
  -5   1   9       21.12       16.22      3.73 o
  -4   1   9      302.28      277.07      8.07 o
  -3   1   9     1327.08     1190.51     19.78 o
  -2   1   9      120.69      133.46      4.35 o
  -1   1   9     2628.48     2373.57     25.84 o
   0   1   9       23.89       24.07      2.32 o
   1   1   9     2755.56     2787.23     27.82 o
   2   1   9      118.26      141.27      4.41 o
   3   1   9     1301.65     1192.50     19.63 o
   4   1   9      302.76      304.67      8.35 o
   5   1   9       19.27       24.42      3.70 o
   6   1   9      753.19      811.78     19.44 o
   7   1   9     1329.39     1287.60     24.90 o
   8   1   9       76.45       91.01      4.92 o
   9   1   9      349.69      298.65     12.98 o
  10   1   9       52.25       71.75      5.63 o
  11   1   9       98.60       93.27      5.99 o
  12   1   9       53.99       60.31      6.97 o
  13   1   9       46.07      102.51     12.06 o
  14   1   9       31.70       38.68      4.24 o
  15   1   9       61.01       64.46      4.14 o
  16   1   9        1.38        0.84      8.74 o
  17   1   9        5.83       -1.34      2.28 o
 -17   2   9        0.43       -0.28      5.36 o
 -16   2   9       11.22       16.23      3.01 o
 -15   2   9        3.46        0.50      3.56 o
 -14   2   9       22.49       16.13      3.97 o
 -13   2   9       14.18      100.17     15.52 o
 -12   2   9      124.54      172.02      8.65 o
 -11   2   9       20.19       18.14      6.06 o
 -10   2   9      241.18      249.49      7.52 o
  -9   2   9       33.31       23.64      4.42 o
  -8   2   9       38.99       38.66      4.05 o
  -7   2   9      348.14      299.35      8.64 o
  -6   2   9      475.01      398.30     10.91 o
  -5   2   9      275.13      273.83      9.04 o
  -4   2   9      241.35      221.40      6.44 o
  -3   2   9      208.87      239.45      7.83 o
  -2   2   9     1369.79     1473.98     22.26 o
  -1   2   9     1576.33     1502.69     22.13 o
   0   2   9      359.96      386.71     11.16 o
   1   2   9     1604.66     1758.92     23.75 o
   2   2   9     1360.31     1573.92     22.91 o
   3   2   9      217.25      258.88      6.57 o
   4   2   9      237.94      218.28      6.52 o
   5   2   9      268.43      280.97      9.06 o
   6   2   9      473.47      405.39     10.97 o
   7   2   9      352.04      303.39      8.60 o
   8   2   9       40.41       37.28      4.56 o
   9   2   9       36.04       30.71      5.00 o
  10   2   9      240.35      251.61      7.25 o
  11   2   9       21.31       -3.70     12.26 o
  12   2   9      122.30      126.88      6.36 o
  13   2   9       13.42       18.46      4.68 o
  14   2   9       22.65       20.71      3.88 o
  15   2   9        3.11        4.93      8.25 o
  16   2   9       11.06       12.18      3.60 o
  17   2   9        0.44       -1.71      5.52 o
 -17   3   9        0.20        0.71      4.89 o
 -16   3   9        9.12       12.63      2.67 o
 -15   3   9       11.24        5.01      8.26 o
 -14   3   9       46.05       48.13      4.08 o
 -13   3   9       10.45       19.95      4.00 o
 -12   3   9       47.38       43.54      7.05 o
 -11   3   9      177.01      202.15      7.41 o
 -10   3   9       13.42        6.80     10.58 o
  -9   3   9      193.91      225.02     10.78 o
  -8   3   9      237.46      235.26      8.53 o
  -7   3   9      304.08      380.25     11.35 o
  -6   3   9      170.10      130.41      6.00 o
  -5   3   9       70.63       84.96      5.11 o
  -4   3   9      790.20      691.67     18.47 o
  -3   3   9      794.75      729.61     18.18 o
  -2   3   9      482.75      417.12     10.04 o
  -1   3   9      364.83      383.92      9.43 o
   0   3   9      454.00      490.53      8.51 o
   1   3   9      350.84      397.27      9.87 o
   2   3   9      493.79      449.96     10.44 o
   3   3   9      793.94      746.82     18.23 o
   4   3   9      772.89      701.56     18.36 o
   5   3   9       84.07       96.15      5.29 o
   6   3   9      167.74      147.41      6.17 o
   7   3   9      280.87      308.00      9.38 o
   8   3   9      236.03      216.19      8.20 o
   9   3   9      194.40      211.41      7.72 o
  10   3   9       13.25       14.83      5.30 o
  11   3   9      172.47      199.80      7.11 o
  12   3   9       49.02       47.31      5.16 o
  13   3   9        9.13        9.66      4.20 o
  14   3   9       47.08       40.53      4.18 o
  15   3   9       10.91        2.26      9.57 o
  16   3   9        9.49        9.92      3.19 o
  17   3   9        0.18       -5.21      5.21 o
 -16   4   9        2.52        0.86      5.74 o
 -15   4   9        5.11        4.34      6.96 o
 -14   4   9        0.22       -5.41      8.36 o
 -13   4   9        0.78        2.27      9.08 o
 -12   4   9       44.69       45.60      4.51 o
 -11   4   9       66.92       73.16      6.93 o
 -10   4   9      107.22      109.85      6.88 o
  -9   4   9       10.71        6.16     10.08 o
  -8   4   9      204.49      290.96      8.09 o
  -7   4   9       90.34       95.34      5.21 o
  -6   4   9      135.54      293.51     12.97 o
  -5   4   9       23.58       18.67      4.01 o
  -4   4   9      426.72      427.59     11.87 o
  -3   4   9       10.09        2.57      8.85 o
  -2   4   9      110.28      125.53      5.96 o
  -1   4   9      126.49      126.25      5.48 o
   0   4   9      683.31      471.45     12.97 o
   1   4   9      124.85      130.79      5.71 o
   2   4   9      104.82      109.46      5.69 o
   3   4   9        8.88        7.26      4.63 o
   4   4   9      426.72      418.81     12.10 o
   5   4   9       24.88       20.77      4.29 o
   6   4   9      140.14      127.49      5.63 o
   7   4   9       88.66       89.14      5.36 o
   8   4   9      208.31      304.11      9.16 o
   9   4   9       11.59       15.67      5.35 o
  10   4   9      103.23      111.63      5.94 o
  11   4   9       68.57       80.09      5.91 o
  12   4   9       45.64       47.99      4.49 o
  13   4   9        0.92       -0.56      8.06 o
  14   4   9        0.32       -2.42      9.48 o
  15   4   9        5.39        3.91      3.38 o
  16   4   9        2.38        3.06      2.31 o
 -16   5   9        0.29        1.35      1.74 o
 -15   5   9        1.30        2.83      5.48 o
 -14   5   9        1.16        6.00      2.91 o
 -13   5   9        0.54       -1.52      8.07 o
 -12   5   9       13.45       10.03      3.70 o
 -11   5   9        4.51       10.57      4.05 o
 -10   5   9       75.62       51.37      6.66 o
  -9   5   9       52.14       63.92      6.08 o
  -8   5   9      148.58      139.78      7.79 o
  -7   5   9       40.56       46.19      5.08 o
  -6   5   9       38.81       34.84      4.46 o
  -5   5   9       45.22       39.54      5.16 o
  -4   5   9        1.50       14.63      7.79 o
  -3   5   9      118.91      145.09      5.66 o
  -2   5   9       31.82       22.15      3.92 o
  -1   5   9      733.68      709.37     20.28 o
   0   5   9      635.40      689.59     39.21 o
   1   5   9      714.79      722.71     21.42 o
   2   5   9       34.75       27.00      4.73 o
   3   5   9      134.34      136.05      5.91 o
   4   5   9        2.21       -0.53      9.92 o
   5   5   9       51.90       16.67      7.08 o
   6   5   9       37.31       30.00      5.34 o
   7   5   9       39.86       -9.49      9.49 o
   8   5   9      145.47      122.97      6.43 o
   9   5   9       51.91       59.81      5.54 o
  10   5   9       78.65       74.69      8.70 o
  11   5   9        3.54       -0.60      4.01 o
  12   5   9       13.23        5.01      8.99 o
  13   5   9        0.88       -3.44      7.87 o
  14   5   9        1.43       -1.63      8.58 o
  15   5   9        1.38        2.48      5.75 o
  16   5   9        0.30       -1.01      4.39 o
 -15   6   9        0.96       -1.68      4.39 o
 -14   6   9        3.48       -0.32      6.23 o
 -13   6   9        1.34       -2.98      2.98 o
 -12   6   9        0.45        2.55      3.32 o
 -11   6   9       17.85       20.43      3.97 o
 -10   6   9       21.05       14.38      4.24 o
  -9   6   9       92.55       84.99      6.32 o
  -8   6   9       15.39       19.21      5.47 o
  -7   6   9        9.66      -12.92     12.92 o
  -6   6   9      200.20      201.24      7.38 o
  -5   6   9       49.78       33.72      4.86 o
  -4   6   9       20.21       20.91      4.63 o
  -3   6   9       50.59       52.04      4.99 o
  -2   6   9      187.13      157.61      6.02 o
  -1   6   9       24.24       26.30      4.52 o
   0   6   9       26.48       26.49      3.50 o
   1   6   9       24.44       47.36      6.23 o
   2   6   9      187.87      179.79      6.99 o
   3   6   9       52.02       57.12      6.04 o
   4   6   9       21.71      -14.54     14.54 o
   5   6   9       48.65       35.79      5.79 o
   6   6   9      202.74      208.35      7.48 o
   7   6   9        9.47        9.56      4.77 o
   8   6   9       16.86       23.07      4.86 o
   9   6   9       92.65       88.29      5.75 o
  10   6   9       22.35       20.36      4.20 o
  11   6   9       17.92       15.01      4.03 o
  12   6   9        0.57       -6.68      9.17 o
  13   6   9        1.26       -8.36      8.36 o
  14   6   9        3.16        3.08      2.28 o
  15   6   9        0.98       -0.83      4.40 o
 -13   7   9        1.49       -1.12      2.30 o
 -12   7   9        6.80        5.92      2.88 o
 -11   7   9        3.62       -1.37      7.89 o
 -10   7   9       10.04        7.44      3.74 o
  -9   7   9       39.65       45.66      4.17 o
  -8   7   9       15.09       23.48      4.03 o
  -7   7   9       30.13       36.81      6.48 o
  -6   7   9       39.83       -1.24     21.05 o
  -5   7   9       20.05       46.26      7.15 o
  -4   7   9        1.30        5.87      5.31 o
  -3   7   9       37.10       36.66      5.78 o
  -2   7   9       15.45       10.18      5.31 o
  -1   7   9       41.07       23.71      7.28 o
   0   7   9        3.22       21.11     74.81 o
   1   7   9       43.03       45.53      7.17 o
   2   7   9       17.92       22.89      5.01 o
   3   7   9       39.76       50.27      5.37 o
   4   7   9        0.66        2.50      5.02 o
   5   7   9       22.13       32.16      5.15 o
   6   7   9       36.64       51.91      6.29 o
   7   7   9       33.27       25.55      5.02 o
   8   7   9       14.25       16.45      4.03 o
   9   7   9       39.82       40.00      4.16 o
  10   7   9        9.69       -8.02      9.22 o
  11   7   9        3.22       -3.08      9.51 o
  12   7   9        6.57        0.00      7.72 o
  13   7   9        1.58        3.11      5.22 o
 -12   8   9        2.08       -5.04      5.04 o
 -11   8   9        2.80        3.47      2.30 o
 -10   8   9        2.46        0.79      7.25 o
  -9   8   9        4.30       -2.76      8.14 o
  -8   8   9        3.64        2.29      3.34 o
  -7   8   9        7.84        2.22      9.18 o
  -6   8   9        2.75       -9.10      9.10 o
  -5   8   9       11.43       -1.84      9.43 o
  -4   8   9       38.56       41.79      4.43 o
  -3   8   9       16.44        7.91     12.66 o
  -2   8   9        5.83        1.23     11.21 o
  -1   8   9       10.55       17.12      5.22 o
   0   8   9        1.19        1.26      4.59 o
   1   8   9       10.48       14.38      4.62 o
   2   8   9        5.08       -3.81     11.12 o
   3   8   9       16.50       37.74      5.93 o
   4   8   9       37.69       37.59      4.57 o
   5   8   9       11.34        2.48      9.69 o
   6   8   9        2.50        2.40     10.15 o
   7   8   9        7.86        3.55      3.67 o
   8   8   9        3.40       -3.92      8.10 o
   9   8   9        4.20        0.00      8.03 o
  10   8   9        2.31        2.27      7.90 o
  11   8   9        2.86        4.86      2.16 o
  12   8   9        1.89       -4.75      4.75 o
 -10   9   9        5.05        0.32      2.08 o
  -9   9   9        6.90        0.62      5.97 o
  -8   9   9       19.91       19.50      2.99 o
  -7   9   9        1.80        2.37      3.05 o
  -6   9   9        5.73        2.70      3.23 o
  -5   9   9       19.96       26.44      3.60 o
  -4   9   9        4.21       10.53      3.39 o
  -3   9   9       19.81       17.14      3.72 o
  -2   9   9       16.41       14.80      3.90 o
  -1   9   9       12.45        0.56      9.48 o
   0   9   9       23.34       17.34      2.62 o
   1   9   9       11.60        9.36      3.54 o
   2   9   9       16.21       20.13      3.71 o
   3   9   9       19.73       15.91      3.84 o
   4   9   9        4.35       -5.17      8.33 o
   5   9   9       20.33       31.68      4.23 o
   6   9   9        5.72        2.81      3.77 o
   7   9   9        2.03        0.98      3.57 o
   8   9   9       19.89       18.99      3.24 o
   9   9   9        6.42        2.04      5.62 o
  10   9   9        4.74        2.72      4.85 o
  -7  10   9        1.49        0.76      1.99 o
  -6  10   9        0.09       -0.77      2.26 o
  -5  10   9        0.23       -4.62      6.08 o
  -4  10   9        0.00        0.67      2.37 o
  -3  10   9        0.39       -6.95      6.95 o
  -2  10   9        0.45        3.17      6.75 o
  -1  10   9        1.32        6.15      2.79 o
   0  10   9        0.05       -0.76      2.67 o
   1  10   9        1.34       -3.59      8.25 o
   2  10   9        0.57       -1.94      7.86 o
   3  10   9        0.38       -4.09      8.05 o
   4  10   9        0.01        2.09      7.23 o
   5  10   9        0.25       -2.86      5.70 o
   6  10   9        0.12       -1.11      5.03 o
   7  10   9        1.53       -1.84      4.78 o
  -1  11   9        1.00        1.09      1.88 o
   0  11   9        7.54        5.19      1.35 o
   1  11   9        1.03       -1.85      4.34 o
   0   0  10      343.84      313.78     29.45 o
   1   0  10     1179.91     1057.72     62.60 o
   2   0  10      957.56      954.05     67.73 o
   3   0  10      131.94      121.90      7.17 o
   4   0  10     1358.91     1563.30     62.76 o
   5   0  10      263.54      279.14      9.41 o
   6   0  10       66.34       39.62      3.85 o
   7   0  10       69.44       82.26      3.91 o
   8   0  10       23.00       43.06     12.41 o
   9   0  10        0.88       24.22     18.93 o
  10   0  10      133.50      118.04      4.11 o
  11   0  10       24.73       22.79      3.76 o
  12   0  10       96.61       80.89      4.30 o
  13   0  10       72.22       86.30     25.79 o
  14   0  10       17.66        3.02      5.99 o
  15   0  10       25.95       23.36      2.84 o
  16   0  10        1.97       -1.04      5.32 o
  17   0  10        1.00       -2.50      3.83 o
 -17   1  10        4.81       -3.76      5.41 o
 -16   1  10        5.45        1.52      6.90 o
 -15   1  10        0.80       -0.65      3.15 o
 -14   1  10        3.07        3.30      3.63 o
 -13   1  10        3.76       -0.61     11.75 o
 -12   1  10      138.11      133.19      7.45 o
 -11   1  10       45.93       41.41      5.70 o
 -10   1  10      106.34      111.50      5.76 o
  -9   1  10        5.51       -9.53      9.53 o
  -8   1  10      183.87      202.87      5.86 o
  -7   1  10       20.32       23.68      9.25 o
  -6   1  10      127.90      115.40      5.55 o
  -5   1  10      276.19      252.87      7.36 o
  -4   1  10       68.54       79.02      4.42 o
  -3   1  10      234.70      201.67      6.22 o
  -2   1  10      886.17      940.10     18.72 o
  -1   1  10     1276.91     1279.85     21.11 o
   0   1  10      844.12      706.44     28.34 o
   1   1  10     1271.10     1416.48     21.94 o
   2   1  10      880.13     1046.45     19.32 o
   3   1  10      233.41      236.67      7.84 o
   4   1  10       56.66       74.35      4.34 o
   5   1  10      277.76      290.68      9.16 o
   6   1  10      121.15      110.34      5.36 o
   7   1  10       20.23       13.60      4.14 o
   8   1  10      180.73      194.57      6.20 o
   9   1  10        5.47       -2.73     10.45 o
  10   1  10       98.50      115.79      6.17 o
  11   1  10       45.70       37.87      5.42 o
  12   1  10      137.46      172.97      7.67 o
  13   1  10        3.45       -0.62     10.23 o
  14   1  10        3.80        3.38      9.35 o
  15   1  10        0.77       -0.96      9.43 o
  16   1  10        5.06        1.53      7.84 o
  17   1  10        4.81        8.61      2.16 o
 -17   2  10        2.55        1.20      4.86 o
 -16   2  10        5.52       10.37      2.64 o
 -15   2  10        1.24       -2.29      7.54 o
 -14   2  10       19.50       14.82      3.79 o
 -13   2  10        1.54        2.94      3.86 o
 -12   2  10      114.19      119.26      6.53 o
 -11   2  10       66.25       71.48      6.11 o
 -10   2  10       81.99       75.02      5.36 o
  -9   2  10      168.87      196.40      6.49 o
  -8   2  10       59.85       76.27      4.77 o
  -7   2  10       93.59       89.43      4.86 o
  -6   2  10      465.77      415.01     11.51 o
  -5   2  10       88.65       61.55      4.96 o
  -4   2  10      754.75      755.67     18.93 o
  -3   2  10      166.43      149.77      5.26 o
  -2   2  10      126.04      137.57      4.99 o
  -1   2  10      589.23      612.20     15.96 o
   0   2  10      277.76      246.13     19.10 o
   1   2  10      585.71      644.94     16.50 o
   2   2  10      110.56      118.76      4.82 o
   3   2  10      173.43      161.94      5.25 o
   4   2  10      764.88      842.13     19.57 o
   5   2  10       90.19       65.91      4.97 o
   6   2  10      435.37      409.30     11.53 o
   7   2  10       90.15       89.51      5.31 o
   8   2  10       67.41       94.36      5.94 o
   9   2  10      166.08      196.51      7.86 o
  10   2  10       78.02       60.03      6.05 o
  11   2  10       66.03       71.59      5.77 o
  12   2  10      106.75      101.68      5.94 o
  13   2  10        1.71       -1.20      3.87 o
  14   2  10       18.16       16.05      3.80 o
  15   2  10        1.32       -1.90      3.83 o
  16   2  10        5.15       -1.07      8.05 o
  17   2  10        2.49        1.21      4.83 o
 -16   3  10        6.22        9.45      2.20 o
 -15   3  10        2.89        2.63      3.01 o
 -14   3  10        9.73       12.69      3.53 o
 -13   3  10        2.34        3.49      8.90 o
 -12   3  10       76.34       91.93     22.72 o
 -11   3  10        1.98        5.73     12.33 o
 -10   3  10       24.25       16.07      6.04 o
  -9   3  10        9.34       13.31      4.46 o
  -8   3  10      679.89      653.87     15.10 o
  -7   3  10      157.29      149.61      5.78 o
  -6   3  10      364.83      388.40     11.48 o
  -5   3  10       43.63       27.57      4.93 o
  -4   3  10      947.31      880.87     21.83 o
  -3   3  10       49.91       54.51      4.47 o
  -2   3  10      789.47      790.58     19.23 o
  -1   3  10       49.83       42.84      4.42 o
   0   3  10       28.06       26.61      3.03 o
   1   3  10       46.67       49.40      4.74 o
   2   3  10      801.24      887.08     20.63 o
   3   3  10       52.07       59.16      4.91 o
   4   3  10      949.04      980.41     22.13 o
   5   3  10       43.58       28.99      5.09 o
   6   3  10      370.40      355.24     11.62 o
   7   3  10      153.46      162.83      6.16 o
   8   3  10      677.96      668.47     15.96 o
   9   3  10       10.07       13.51      5.17 o
  10   3  10       24.57       22.71      5.51 o
  11   3  10        1.81        6.53      5.82 o
  12   3  10       78.68      182.54     11.17 o
  13   3  10        2.21        4.58      8.34 o
  14   3  10        9.36       14.01      3.64 o
  15   3  10        2.67        4.81      3.59 o
  16   3  10        6.43        7.95      2.32 o
 -16   4  10       10.88        5.38      2.11 o
 -15   4  10        5.47        1.41      6.84 o
 -14   4  10       12.36        7.24      3.17 o
 -13   4  10        2.01        6.68      3.44 o
 -12   4  10       11.46        5.39      9.22 o
 -11   4  10       36.16       39.07      5.52 o
 -10   4  10       82.67      193.44     12.24 o
  -9   4  10       58.10       72.69      5.93 o
  -8   4  10      107.20      117.67      5.96 o
  -7   4  10       46.88      -11.38     11.38 o
  -6   4  10       21.19       19.80      4.16 o
  -5   4  10       12.20       48.76      8.43 o
  -4   4  10      392.31      285.62     10.65 o
  -3   4  10       18.19       12.65      3.60 o
  -2   4  10      323.44      323.51      8.91 o
  -1   4  10      328.24      351.41     10.75 o
   0   4  10       37.66       24.68      3.37 o
   1   4  10      319.90      366.48     11.20 o
   2   4  10      317.66      312.71      8.85 o
   3   4  10       21.16       51.84      7.53 o
   4   4  10      380.36      333.48     11.79 o
   5   4  10       13.72       14.70      4.60 o
   6   4  10       20.50       13.11      6.17 o
   7   4  10       50.51       59.88      5.56 o
   8   4  10      108.51      108.18      6.99 o
   9   4  10       54.90       64.35      6.66 o
  10   4  10       78.32       84.02      6.34 o
  11   4  10       34.02       -8.63     17.47 o
  12   4  10       12.79       10.61      3.81 o
  13   4  10        1.68       -0.53      8.63 o
  14   4  10       12.62       -1.34      9.43 o
  15   4  10        5.77        3.68      3.01 o
  16   4  10       11.33        7.96      2.13 o
 -15   5  10        2.59       -0.82      5.47 o
 -14   5  10        1.48       -0.37      6.93 o
 -13   5  10        0.77       -8.23      8.23 o
 -12   5  10        1.76        0.81      3.53 o
 -11   5  10       12.47       18.34      3.94 o
 -10   5  10       49.62       53.58      5.99 o
  -9   5  10       62.11       56.25      6.11 o
  -8   5  10       79.47       78.94      6.07 o
  -7   5  10      139.89      147.84      6.12 o
  -6   5  10      350.03      355.02     12.64 o
  -5   5  10      119.24      120.56      5.67 o
  -4   5  10       20.33       22.24      4.23 o
  -3   5  10       24.72       25.25      4.08 o
  -2   5  10      793.79      779.56     22.16 o
  -1   5  10       43.87       33.82      4.20 o
   0   5  10       23.63       22.18      2.99 o
   1   5  10       41.44       32.71      5.10 o
   2   5  10      803.79      871.14     24.13 o
   3   5  10       23.11       -7.62      7.62 o
   4   5  10       21.33       27.94      5.23 o
   5   5  10      121.28      127.08      6.39 o
   6   5  10      353.60      365.04     11.45 o
   7   5  10      138.78      134.24      6.77 o
   8   5  10       83.58       84.39      6.59 o
   9   5  10       60.52       59.34      5.83 o
  10   5  10       51.63       49.77      5.78 o
  11   5  10       13.05       11.41      4.02 o
  12   5  10        2.19       -2.63      8.57 o
  13   5  10        0.88       -3.18      8.97 o
  14   5  10        1.79        5.14      8.01 o
  15   5  10        2.51        0.90      2.15 o
 -14   6  10        1.10       -1.09      5.28 o
 -13   6  10        4.23        1.77      2.71 o
 -12   6  10        1.97       -8.04      8.04 o
 -11   6  10        3.75        2.09      8.25 o
 -10   6  10       31.54       32.55      4.07 o
  -9   6  10       50.80       49.37      4.46 o
  -8   6  10       33.49       69.73      8.99 o
  -7   6  10       28.24       30.09      5.73 o
  -6   6  10       65.27       54.84      5.89 o
  -5   6  10       10.50        3.68     15.03 o
  -4   6  10       24.64       28.49      5.06 o
  -3   6  10      378.94      371.49     12.96 o
  -2   6  10      215.44      223.01      7.22 o
  -1   6  10       62.02       39.72      5.00 o
   0   6  10       69.54       76.18     23.51 o
   1   6  10       64.53      -24.79     24.79 o
   2   6  10      219.25      187.72     12.93 o
   3   6  10      380.59      422.32     11.00 o
   4   6  10       23.00       36.44      5.75 o
   5   6  10       11.67      -16.93     16.93 o
   6   6  10       65.87       74.19      6.15 o
   7   6  10       31.71       35.39      5.75 o
   8   6  10       32.44       32.13      6.57 o
   9   6  10       51.40       48.77      4.52 o
  10   6  10       33.38       34.39      4.12 o
  11   6  10        4.05        6.34      3.42 o
  12   6  10        2.05       -9.19      9.19 o
  13   6  10        3.99        4.66      7.81 o
  14   6  10        1.15        1.79      2.12 o
 -13   7  10        0.20       -1.74      4.96 o
 -12   7  10        5.43        4.84      2.34 o
 -11   7  10       14.46       16.21      3.14 o
 -10   7  10        4.71        3.90      8.13 o
  -9   7  10        1.84        2.24      3.46 o
  -8   7  10        0.05       -3.78      3.78 o
  -7   7  10        6.20       -1.23     10.76 o
  -6   7  10       21.43       30.54      6.44 o
  -4   7  10       24.14        4.38     12.56 o
  -3   7  10        8.73      -12.23     12.23 o
  -2   7  10        5.14        4.98     10.82 o
  -1   7  10       13.63       13.21      5.27 o
   0   7  10        1.84       -5.08      8.38 o
   1   7  10       14.84        0.00     18.56 o
   2   7  10        3.92       -1.43      5.44 o
   3   7  10        7.83        3.95     13.01 o
   4   7  10       23.27       19.06      5.61 o
   5   7  10        2.08        7.23     11.71 o
   6   7  10       19.61       -1.27     12.02 o
   7   7  10        6.47       10.49      4.12 o
   8   7  10        0.00        2.83      8.85 o
   9   7  10        1.88       -3.13      8.26 o
  10   7  10        4.38       -8.84     10.38 o
  11   7  10       14.10       17.73      3.44 o
  12   7  10        5.02        0.98      5.66 o
  13   7  10        0.18       -0.24      4.82 o
 -11   8  10        3.17       -2.52      5.63 o
 -10   8  10        3.57       -0.36      6.23 o
  -9   8  10       11.00       15.31      3.06 o
  -8   8  10       11.79        4.47      3.52 o
  -7   8  10        2.92        6.49      3.43 o
  -6   8  10       14.81       16.91      3.86 o
  -5   8  10       14.93       -1.17     10.10 o
  -4   8  10        4.29       -2.42      9.28 o
  -3   8  10       27.38       17.26      4.18 o
  -2   8  10       15.66       14.04      4.18 o
  -1   8  10       22.31       12.42      5.09 o
   0   8  10        3.01        0.75      4.78 o
   1   8  10       20.88        1.26     12.72 o
   2   8  10       16.95       19.37      4.40 o
   3   8  10       27.01       30.34      4.26 o
   4   8  10        3.82        2.36      3.93 o
   5   8  10       14.80       18.93      4.12 o
   6   8  10       14.30       11.48      3.84 o
   7   8  10        3.22       -0.51      8.78 o
   8   8  10       11.30       10.94      3.71 o
   9   8  10       10.04        0.40      8.62 o
  10   8  10        3.86        5.30      2.30 o
  11   8  10        3.33        5.80      2.10 o
  -9   9  10        6.08       -1.32      5.65 o
  -8   9  10        1.37        2.29      5.90 o
  -7   9  10        5.02        5.58      2.73 o
  -6   9  10        3.88       -3.79      7.47 o
  -5   9  10        0.35       -7.51      7.51 o
  -4   9  10        7.23       11.98      3.37 o
  -3   9  10        0.20        0.94      3.34 o
  -2   9  10        3.53        3.11      8.51 o
  -1   9  10       14.93       13.55      3.62 o
   0   9  10        2.00        2.34      4.62 o
   1   9  10       15.01       17.06      3.64 o
   2   9  10        3.49        5.20      3.46 o
   3   9  10        0.11        2.04      9.38 o
   4   9  10        7.24      -10.25     10.25 o
   5   9  10        0.34       -2.45      3.83 o
   6   9  10        3.66       -9.23      9.23 o
   7   9  10        4.81        8.78      3.32 o
   8   9  10        1.26       -1.57      5.50 o
   9   9  10        6.17        5.87      2.09 o
  -6  10  10        0.67        5.48      1.97 o
  -5  10  10        1.06        1.05      2.20 o
  -4  10  10        0.35       -4.46      5.72 o
  -3  10  10        1.73        1.03      5.60 o
  -2  10  10        0.57       -0.36      6.15 o
  -1  10  10        2.35       -4.38      6.26 o
   0  10  10        2.37        0.60      5.16 o
   1  10  10        2.52        1.80      7.75 o
   2  10  10        0.59        2.81      7.21 o
   3  10  10        1.85       -2.35      2.35 o
   4  10  10        0.33       -4.36      5.74 o
   5  10  10        1.16       -5.31      5.31 o
   6  10  10        0.63        0.72      4.80 o
   1   0  11     2304.00     2315.72    192.32 o
   2   0  11       93.80       71.78      7.04 o
   3   0  11     2359.48     2268.24    184.07 o
   4   0  11      352.48      394.88     18.31 o
   5   0  11       67.71       43.31      3.27 o
   6   0  11        0.12       -0.22      6.59 o
   7   0  11      549.27      494.18     16.74 o
   8   0  11      147.50      160.07      4.17 o
   9   0  11      398.99      394.71     12.27 o
  10   0  11        0.45       -7.01      9.57 o
  11   0  11        2.04       -0.68      5.72 o
  12   0  11       72.77       55.40     13.29 o
  13   0  11        0.86       -1.81      9.47 o
  14   0  11        3.10        4.48      2.40 o
  15   0  11        9.26       16.06      2.51 o
  16   0  11        2.78        4.95      2.75 o
  17   0  11        0.68        0.28      3.86 o
 -17   1  11        3.29        2.26      1.91 o
 -16   1  11        5.10       -0.34      5.89 o
 -15   1  11        9.62        5.93      3.05 o
 -14   1  11       23.77       14.99      3.65 o
 -13   1  11       13.50        1.20      9.96 o
 -12   1  11       95.15      305.39     21.64 o
 -11   1  11       46.33       47.15      5.95 o
 -10   1  11       20.41      -26.47     26.47 o
  -9   1  11      121.52      107.92      8.21 o
  -8   1  11       76.45       73.04      4.78 o
  -7   1  11       72.55       57.80      5.15 o
  -6   1  11      247.21      218.11      6.28 o
  -5   1  11       44.18       34.79      4.65 o
  -4   1  11       94.48       77.86      4.70 o
  -3   1  11      423.77      375.71     10.09 o
  -2   1  11      393.99      391.13      9.96 o
  -1   1  11      494.96      472.71     10.47 o
   0   1  11       30.58       45.15      9.87 o
   1   1  11      491.07      524.63     10.95 o
   2   1  11      394.55      453.20     10.58 o
   3   1  11      416.49      427.57     10.33 o
   4   1  11       95.27       88.03      4.95 o
   5   1  11       42.99       41.00      4.83 o
   6   1  11      244.04      245.02      9.34 o
   7   1  11       72.13       81.88      4.97 o
   8   1  11       77.02       69.81      6.30 o
   9   1  11      121.11      128.16      6.44 o
  10   1  11       19.65       34.90      5.35 o
  11   1  11       45.19       36.71      5.99 o
  12   1  11       96.12       94.52      6.37 o
  13   1  11       13.25        5.93     10.23 o
  14   1  11       22.86       22.69      3.69 o
  15   1  11        9.50        7.36      3.74 o
  16   1  11        5.29       -1.69      6.55 o
  17   1  11        3.28       -1.13      4.77 o
 -16   2  11        2.54       -6.19      6.19 o
 -15   2  11        2.33        3.66      2.93 o
 -14   2  11        8.33        1.52      8.47 o
 -13   2  11       37.87       22.45      4.00 o
 -12   2  11      103.16      102.12      6.38 o
 -11   2  11       52.67       53.55      5.88 o
 -10   2  11      150.74      139.77      6.69 o
  -9   2  11       25.20       30.39      4.69 o
  -8   2  11      295.00      266.47      7.54 o
  -7   2  11       31.20       29.12      4.16 o
  -6   2  11       52.58       91.83     12.37 o
  -5   2  11      482.42      401.95     11.88 o
  -4   2  11      111.62      106.20      5.61 o
  -3   2  11      389.01      347.59     10.04 o
  -2   2  11      661.85      562.57     16.86 o
  -1   2  11      210.34      215.41      5.86 o
   0   2  11        8.43       -4.21      4.21 o
   1   2  11      219.90      256.68      7.33 o
   2   2  11      661.85      662.53     17.99 o
   3   2  11      374.54      352.59     10.35 o
   4   2  11      110.21      124.94      5.54 o
   5   2  11      497.31      457.06     12.21 o
   6   2  11       53.34       72.98      5.11 o
   7   2  11       33.77       34.22      4.87 o
   8   2  11      293.67      268.94      8.28 o
   9   2  11       21.01        4.13     12.37 o
  10   2  11      153.69      175.41      6.96 o
  11   2  11       53.03       53.18      5.98 o
  12   2  11      105.30      144.53      9.66 o
  13   2  11       36.93       27.19      4.04 o
  14   2  11        7.87        4.89      3.45 o
  15   2  11        2.09        1.10      3.44 o
  16   2  11        2.75       -3.11      6.34 o
  17   2  11        5.34        4.98      1.74 o
 -16   3  11        9.11        9.94      2.21 o
 -15   3  11        2.18       -3.33      6.63 o
 -14   3  11        4.47        3.98      3.07 o
 -13   3  11       17.42       17.07      4.24 o
 -12   3  11       37.15       25.70      4.25 o
 -11   3  11       96.04       78.11      6.20 o
 -10   3  11       16.85        8.25     12.74 o
  -9   3  11       89.00      128.76     12.94 o
  -8   3  11      196.97      198.24      6.92 o
  -7   3  11       42.25       44.21      4.74 o
  -6   3  11       81.92       -7.41     14.87 o
  -5   3  11      163.33      183.96      5.65 o
  -4   3  11       83.94      101.78      6.57 o
  -3   3  11      251.20      272.53      8.06 o
  -2   3  11       49.83       47.59      4.76 o
  -1   3  11      629.75      538.11     12.38 o
   0   3  11       21.80       30.95      4.93 o
   1   3  11      624.02      618.04     13.35 o
   2   3  11       50.06       49.20      5.34 o
   3   3  11      242.71      301.57      8.48 o
   4   3  11       83.02        7.02     18.76 o
   5   3  11      166.38      193.64      6.07 o
   6   3  11       81.51       53.80      7.76 o
   7   3  11       43.71       25.78      6.11 o
   8   3  11      198.42      194.99      7.18 o
   9   3  11       92.26      106.58      6.40 o
  10   3  11       17.29       24.92      5.81 o
  11   3  11       96.16       83.11      6.32 o
  12   3  11       37.67       25.65      4.29 o
  13   3  11       17.15       10.72      4.00 o
  14   3  11        4.40        3.24      9.78 o
  15   3  11        2.31        0.00      7.78 o
  16   3  11        9.48        8.16      2.25 o
 -16   4  11        0.65        3.37      1.69 o
 -15   4  11        4.56        4.62      2.13 o
 -14   4  11        1.54        1.63      7.24 o
 -13   4  11       10.06        4.06      3.46 o
 -12   4  11        4.55        5.19      3.52 o
 -11   4  11       35.98       26.85      4.19 o
 -10   4  11       35.71       24.89      6.29 o
  -9   4  11       56.67      -53.68     53.68 o
  -8   4  11       30.74       11.75     34.17 o
  -7   4  11        0.81      -10.19     10.19 o
  -6   4  11       27.39       13.24      4.25 o
  -5   4  11      461.85      451.83     13.15 o
  -4   4  11      237.76      232.98      6.40 o
  -3   4  11      122.52      123.80      5.97 o
  -2   4  11      119.90      121.74      9.90 o
  -1   4  11      144.72      144.37      5.08 o
   0   4  11      498.13      412.47     20.14 o
   1   4  11      162.06      160.22      6.04 o
   2   4  11      116.90       92.83      5.35 o
   3   4  11      117.58      119.70      5.84 o
   4   4  11      240.11      246.35      7.08 o
   5   4  11      469.64      480.61     13.73 o
   6   4  11       27.82        6.87      5.23 o
   7   4  11        1.03       -1.19     12.23 o
   8   4  11       32.96       14.59      7.42 o
   9   4  11       62.54       65.85      5.87 o
  10   4  11       37.81       46.17      5.78 o
  11   4  11       31.99        0.00     10.28 o
  12   4  11        5.15       -2.22      8.40 o
  13   4  11       10.54        7.14      3.96 o
  14   4  11        1.65       -0.07      3.46 o
  15   4  11        4.45       -6.28      6.28 o
  16   4  11        0.80        4.50      1.80 o
 -15   5  11        0.41        0.90      4.61 o
 -14   5  11        0.48       -2.63      5.78 o
 -13   5  11        6.26       -7.77      7.77 o
 -12   5  11        2.18       -3.02      8.10 o
 -11   5  11       22.18       14.61      3.82 o
 -10   5  11       18.85       12.75      4.20 o
  -9   5  11       59.98       66.91      7.15 o
  -8   5  11       98.42       91.02      6.38 o
  -7   5  11       25.85       32.33      5.56 o
  -6   5  11       18.22       22.49      4.55 o
  -5   5  11        5.34      -23.45     23.45 o
  -4   5  11        1.14        9.90     22.35 o
  -3   5  11       56.64       55.14      4.88 o
  -2   5  11      394.46      499.35     16.89 o
  -1   5  11       78.95      189.28      8.30 o
   0   5  11        1.18      -20.65     20.65 o
   1   5  11       79.34       61.81      5.74 o
   2   5  11      396.06       21.20     32.43 o
   3   5  11       56.45       86.08      9.88 o
   4   5  11        1.01       42.89      8.72 o
   5   5  11        6.33       36.76      6.59 o
   6   5  11       18.54       19.69      5.54 o
   7   5  11       26.96       24.43      5.91 o
   8   5  11       98.88      109.02      7.11 o
   9   5  11       60.83       52.15      5.92 o
  10   5  11       19.02       19.10      4.21 o
  11   5  11       23.07       22.09      3.76 o
  12   5  11        2.05        0.00      7.94 o
  13   5  11        6.34        5.35      8.56 o
  14   5  11        0.57        3.23      5.68 o
  15   5  11        0.46       -0.45      1.85 o
 -14   6  11        2.32        0.68      4.75 o
 -13   6  11        2.04        3.78      2.21 o
 -12   6  11        3.45        4.49      6.77 o
 -11   6  11        4.08       -8.61      8.61 o
 -10   6  11       10.49       10.60      3.70 o
  -9   6  11        5.70       16.58      3.71 o
  -8   6  11       17.56        3.98      5.09 o
  -7   6  11       81.03      104.98      6.21 o
  -6   6  11       15.09       18.89      5.41 o
  -5   6  11      111.94      108.92     10.92 o
  -4   6  11       29.82       23.05      5.65 o
  -3   6  11      204.27      228.34      7.61 o
  -2   6  11       49.51       38.23      4.78 o
  -1   6  11       79.17      100.03      5.56 o
   0   6  11       52.71       47.35      3.69 o
   1   6  11       80.09       90.06      6.54 o
   2   6  11       44.49       38.16      6.18 o
   3   6  11      208.20      236.64      8.24 o
   4   6  11       32.33       35.93      6.43 o
   5   6  11      113.26      132.32      6.97 o
   6   6  11       13.31       14.91      5.56 o
   7   6  11       84.92      109.27      6.83 o
   8   6  11       18.18        6.05     11.73 o
   9   6  11        5.39       -0.58      9.52 o
  10   6  11        9.80       11.31      3.72 o
  11   6  11        4.71       12.34      3.85 o
  12   6  11        3.20        4.23      3.32 o
  13   6  11        2.24        3.77      5.81 o
  14   6  11        2.25        6.81      1.83 o
 -12   7  11        0.98        4.03      2.21 o
 -11   7  11        0.21       -2.65      2.65 o
 -10   7  11        0.92       -2.65      3.09 o
  -9   7  11       22.18       21.24      3.57 o
  -8   7  11       25.90       31.87      4.04 o
  -7   7  11        4.15       -9.54      9.54 o
  -6   7  11       23.41       16.35      4.14 o
  -5   7  11        8.82      -14.11     14.11 o
  -4   7  11        0.70       -5.81      9.82 o
  -3   7  11        9.52       -2.49      8.32 o
  -2   7  11       34.99      -17.53     20.77 o
  -1   7  11        2.51        3.14      5.01 o
   0   7  11        4.23      -17.35     17.35 o
   1   7  11        2.17      -16.66     16.66 o
   2   7  11       35.26       23.88      5.76 o
   3   7  11        8.97      -16.29     16.29 o
   4   7  11        0.64       -9.03      9.03 o
   5   7  11        8.31      -12.86     12.86 o
   6   7  11       23.06       17.62      4.22 o
   7   7  11        3.89        6.71      3.84 o
   8   7  11       25.60       30.03      3.98 o
   9   7  11       21.49       22.24      4.12 o
  10   7  11        0.96        4.24      8.68 o
  11   7  11        0.20       -6.42      7.91 o
  12   7  11        0.94        3.09      5.23 o
  13   7  11        0.14       -3.69      4.48 o
 -11   8  11        4.56        2.78      5.04 o
 -10   8  11        6.77        5.47      2.30 o
  -9   8  11        4.40       -1.49      6.85 o
  -8   8  11        2.47        0.00      8.29 o
  -7   8  11        7.10       13.75      3.44 o
  -6   8  11       16.84       18.11      3.70 o
  -5   8  11       13.11       14.37      3.78 o
  -4   8  11       76.95       86.11      4.69 o
  -3   8  11       17.05        5.30      9.95 o
  -2   8  11       25.57       25.52      4.05 o
  -1   8  11        0.35       -8.47      9.46 o
   0   8  11       22.45       27.08     18.84 o
   1   8  11        0.28       -0.92      3.67 o
   2   8  11       25.58       21.14      4.26 o
   3   8  11       17.62       23.56      4.24 o
   4   8  11       77.50       78.10      4.87 o
   5   8  11       13.19       18.19      3.96 o
   6   8  11       16.90       22.54      3.86 o
   7   8  11        7.72        9.14      4.04 o
   8   8  11        2.80       -8.41      9.07 o
   9   8  11        3.99        7.69      3.11 o
  10   8  11        6.56        7.68      2.17 o
  11   8  11        4.38        1.89      1.90 o
  -9   9  11        1.45        3.03      1.77 o
  -8   9  11        0.03       -2.23      2.23 o
  -7   9  11        4.03       -1.33      6.29 o
  -6   9  11        0.13       -1.87      6.36 o
  -5   9  11        0.09       -7.13      7.13 o
  -4   9  11        0.70       -7.88      7.88 o
  -3   9  11        0.86        5.15      7.76 o
  -2   9  11        2.17        2.49      3.28 o
  -1   9  11        2.02        0.08      3.31 o
   0   9  11        2.74       -4.67      6.33 o
   1   9  11        2.24       10.57      3.75 o
   2   9  11        2.13        5.80      9.02 o
   3   9  11        1.03        4.22      9.50 o
   4   9  11        0.68        4.92      8.81 o
   5   9  11        0.05        2.93      8.26 o
   6   9  11        0.13        3.05      8.11 o
   7   9  11        3.85        0.76      2.36 o
   8   9  11        0.04        0.82      2.09 o
   9   9  11        1.58        1.02      4.16 o
  -5  10  11        0.34       -0.47      4.63 o
  -4  10  11        4.57        0.54      5.70 o
  -3  10  11        0.44        2.80      2.24 o
  -2  10  11        7.27        7.80      2.22 o
  -1  10  11        0.42       -5.92      5.92 o
   0  10  11        7.65       -0.82      4.70 o
   1  10  11        0.43        0.91      2.25 o
   2  10  11        7.45       -5.56      6.24 o
   3  10  11        0.46       -1.75      2.24 o
   4  10  11        4.71        5.27      2.17 o
   5  10  11        0.34        0.00      4.55 o
   0   0  12     1666.65     1532.43     98.48 o
   1   0  12      216.42      189.51     15.07 o
   2   0  12      221.04      153.20     11.48 o
   3   0  12      285.39      278.96     20.06 o
   4   0  12      188.59      223.32     16.76 o
   5   0  12       84.35       58.76      3.55 o
   6   0  12      287.11      310.38     34.02 o
   7   0  12       93.24      113.59      5.99 o
   8   0  12      253.77      258.75      5.71 o
   9   0  12        8.07      -11.08    103.21 o
  10   0  12       12.91       11.26      3.86 o
  11   0  12      107.49      111.09      6.94 o
  12   0  12      124.84      111.83     81.18 o
  13   0  12        0.18       -0.80      2.58 o
  14   0  12       19.68       13.53      7.47 o
  15   0  12        7.44        9.98      2.25 o
  16   0  12       22.29       25.54      2.35 o
 -16   1  12        1.68        5.02      2.18 o
 -15   1  12        6.31        4.95      2.83 o
 -14   1  12        6.61       -3.41      8.17 o
 -13   1  12       17.11       16.44      3.73 o
 -12   1  12       50.14       57.11      4.57 o
 -11   1  12        7.65       16.50      5.04 o
 -10   1  12       10.24        5.07     12.25 o
  -9   1  12       95.04      102.38      5.69 o
  -8   1  12        1.90       -7.59     15.13 o
  -7   1  12      278.02      237.49      7.18 o
  -6   1  12      318.52      308.69      7.84 o
  -5   1  12      150.08      130.96      4.99 o
  -4   1  12       15.81       30.89      4.60 o
  -3   1  12      149.72      147.83      5.86 o
  -2   1  12       13.44       14.50      4.11 o
  -1   1  12      688.65      619.61     17.61 o
   0   1  12        1.16        0.55      3.50 o
   1   1  12      687.84      650.92     18.19 o
   2   1  12       15.72       18.36      4.48 o
   3   1  12      145.73      172.88      6.06 o
   4   1  12       13.22       23.89      4.83 o
   5   1  12      153.16      148.38      5.56 o
   6   1  12      315.99      285.35     10.32 o
   7   1  12      274.11      242.28      6.85 o
   8   1  12        1.56       -2.17      5.52 o
   9   1  12       92.94      101.77      6.47 o
  10   1  12       11.66        6.55      5.55 o
  11   1  12        8.21        1.27     11.96 o
  12   1  12       49.00       61.30      4.74 o
  13   1  12       17.65       16.78      3.75 o
  14   1  12        6.87        6.18      4.03 o
  15   1  12        6.19        1.58      8.25 o
  16   1  12        1.61       -2.32      6.19 o
 -16   2  12        4.35        3.71      2.15 o
 -15   2  12        1.25        1.58      2.74 o
 -14   2  12       15.97       15.29      3.45 o
 -13   2  12        2.14       -4.89      8.68 o
 -12   2  12       16.75       12.57      4.21 o
 -11   2  12       82.18       86.06      6.61 o
 -10   2  12      120.36      127.30      6.52 o
  -9   2  12      305.40      317.71     15.32 o
  -8   2  12      399.21      442.38     13.03 o
  -7   2  12      157.76      193.51      6.25 o
  -6   2  12      182.93      199.47      7.90 o
  -5   2  12      372.11      347.14      9.11 o
  -4   2  12       74.05       59.17      4.31 o
  -3   2  12       18.36       26.22      4.89 o
  -2   2  12      841.87      735.79     20.14 o
  -1   2  12      848.98      706.12     19.66 o
   0   2  12      337.30      289.93     24.50 o
   1   2  12      852.62      748.83     20.61 o
   2   2  12      835.40      828.70     21.18 o
   3   2  12       19.46       37.83      4.75 o
   4   2  12       61.38      155.03      7.04 o
   5   2  12      371.98      374.14      9.80 o
   6   2  12      190.38      278.93      8.80 o
   7   2  12      158.09      193.52      6.76 o
   8   2  12      394.12      428.61     12.89 o
   9   2  12      310.03      351.33      9.65 o
  10   2  12      116.95      122.94      6.59 o
  11   2  12       83.05       87.29      6.25 o
  12   2  12       18.49       17.65      4.03 o
  13   2  12        1.93        0.54      8.39 o
  14   2  12       17.06       18.48      3.87 o
  15   2  12        1.20        4.78      7.43 o
  16   2  12        4.80        8.34      2.14 o
 -16   3  12        4.38        6.62      1.93 o
 -15   3  12        4.27        3.02      2.27 o
 -14   3  12        2.96        1.12      2.90 o
 -13   3  12        1.99       -3.24      3.24 o
 -12   3  12       26.22       32.48      3.75 o
 -11   3  12       36.57       16.52      9.83 o
 -10   3  12       81.63      157.15     17.42 o
  -9   3  12       30.26      -56.18     56.18 o
  -8   3  12       94.62       89.47      5.58 o
  -7   3  12       32.45       34.86      5.55 o
  -6   3  12       76.07       89.82      5.32 o
  -5   3  12      249.12      256.40      7.47 o
  -4   3  12      192.68      228.34      6.96 o
  -3   3  12       74.43       67.84      4.55 o
  -2   3  12       77.66       81.85      4.46 o
  -1   3  12       17.83        6.62      3.77 o
   0   3  12        9.35       12.42      2.91 o
   1   3  12       16.58        4.75     10.13 o
   2   3  12       82.56       93.22      5.27 o
   3   3  12       71.53       81.99      5.19 o
   4   3  12      185.66      242.82      6.89 o
   5   3  12      255.36      269.70      7.88 o
   6   3  12       76.06       96.94      6.14 o
   7   3  12       30.85       21.04      5.34 o
   8   3  12       93.41       83.38      6.45 o
   9   3  12       31.71      -21.25     25.54 o
  10   3  12       83.65       93.69      6.39 o
  11   3  12       35.55      -17.77     17.77 o
  12   3  12       26.61       26.89      3.96 o
  13   3  12        1.79       -5.52      8.07 o
  14   3  12        3.13        1.32      3.42 o
  15   3  12        4.42        1.33      2.29 o
  16   3  12        4.39        7.65      1.90 o
 -15   4  12        5.36       -2.05      5.54 o
 -14   4  12       11.16       15.82      2.73 o
 -13   4  12        1.76        0.30      3.02 o
 -12   4  12        7.04        5.26      8.98 o
 -11   4  12       32.41       34.25      4.30 o
 -10   4  12       14.90       15.07      5.27 o
  -9   4  12      122.80      124.34      6.46 o
  -8   4  12      115.09       -2.52     16.30 o
  -7   4  12      101.46      106.75      6.31 o
  -6   4  12       74.04      -32.70     32.70 o
  -5   4  12       81.56       95.48      9.36 o
  -4   4  12       95.94      112.33      5.42 o
  -3   4  12        2.80      -25.26     25.26 o
  -2   4  12       65.60      -36.48     36.48 o
  -1   4  12      251.97      182.40      7.47 o
   0   4  12      620.50      657.79     42.50 o
   1   4  12      257.02      273.74      9.21 o
   2   4  12       72.49      186.85      8.44 o
   3   4  12        2.83      -16.60     16.60 o
   4   4  12      102.30      131.47      6.21 o
   5   4  12       77.20      104.00     11.72 o
   6   4  12       73.32       72.84      8.45 o
   7   4  12      103.53      127.56      6.77 o
   8   4  12      114.59      128.12      6.66 o
   9   4  12      123.64      129.12     11.97 o
  10   4  12       15.16       14.10      5.92 o
  11   4  12       33.47       34.87      4.26 o
  12   4  12        6.47        5.69      9.12 o
  13   4  12        1.95       -3.54      8.79 o
  14   4  12       10.92        9.94      3.25 o
  15   4  12        5.68        4.20      2.14 o
 -14   5  12        1.81        0.97      2.20 o
 -13   5  12        2.14        5.17      2.60 o
 -12   5  12        8.94        8.89      3.10 o
 -11   5  12        2.49       -9.23      9.23 o
 -10   5  12       21.72       27.94      3.88 o
  -9   5  12       15.55       18.04      4.13 o
  -8   5  12       66.58       75.74      5.87 o
  -7   5  12      126.40      151.53      6.90 o
  -6   5  12       17.58       23.22      5.50 o
  -5   5  12       57.62       53.01      5.60 o
  -4   5  12       80.43       79.53      5.31 o
  -3   5  12       49.20       51.58      5.04 o
  -2   5  12       81.52       79.30      5.22 o
  -1   5  12      410.99      352.32     10.27 o
   0   5  12       65.87       63.90      4.07 o
   1   5  12      409.21      375.28     11.14 o
   2   5  12       84.21       81.44      6.42 o
   3   5  12       51.59        2.22     11.47 o
   4   5  12       78.85       66.37      6.47 o
   5   5  12       59.56       59.14      6.27 o
   6   5  12       16.83       34.40      5.65 o
   7   5  12      128.85      155.01      7.06 o
   8   5  12       66.71       72.32      6.05 o
   9   5  12       15.28       -1.81     10.92 o
  10   5  12       22.37       22.29      3.98 o
  11   5  12        2.98       -9.03      9.03 o
  12   5  12        9.22        7.55      3.76 o
  13   5  12        2.03       -0.36      8.00 o
  14   5  12        1.93        4.65      2.18 o
 -13   6  12        1.41        1.89      2.06 o
 -12   6  12        2.00        2.56      2.50 o
 -11   6  12        1.77        2.18      7.48 o
 -10   6  12        1.14        6.41      3.31 o
  -9   6  12       32.17       23.58      4.02 o
  -8   6  12        3.38        2.39      9.08 o
  -7   6  12       49.27       -9.05     15.39 o
  -6   6  12       21.22       36.94      7.13 o
  -5   6  12        2.17       -8.77     11.45 o
  -4   6  12      127.94      142.81      6.71 o
  -3   6  12       65.47       60.04      5.90 o
  -2   6  12       60.99       45.52      5.66 o
  -1   6  12        8.72        3.72     11.97 o
   0   6  12      157.83      176.10     13.22 o
   1   6  12        7.88        3.22     12.52 o
   2   6  12       54.63       44.14      5.95 o
   3   6  12       63.13       75.30      6.37 o
   4   6  12      133.63      166.32      7.43 o
   5   6  12        1.70        1.95     13.39 o
   6   6  12       20.57       20.52      6.37 o
   7   6  12       47.53       58.41      5.91 o
   8   6  12        2.45      -10.46     10.46 o
   9   6  12       30.44        6.52     10.39 o
  10   6  12        1.26       -2.92      8.27 o
  11   6  12        1.60        4.64      8.95 o
  12   6  12        1.97       -7.54      7.54 o
  13   6  12        1.23       -0.44      2.13 o
 -12   7  12        2.36        0.24      5.06 o
 -11   7  12        5.12        3.22      5.99 o
 -10   7  12        2.61        0.00      2.80 o
  -9   7  12        1.71        1.37      7.48 o
  -8   7  12        6.48       11.06      3.26 o
  -7   7  12        3.91       -8.86      8.86 o
  -6   7  12       19.35       11.72      3.81 o
  -5   7  12       10.19       10.36      3.88 o
  -4   7  12       10.13        8.43      3.94 o
  -3   7  12        0.54        6.23      5.45 o
  -2   7  12        1.91       -1.86     11.19 o
  -1   7  12        3.87        3.74     10.91 o
   0   7  12        5.51       98.06    101.85 o
   1   7  12        4.34      -12.54     12.54 o
   2   7  12        1.97        7.11     12.04 o
   3   7  12        0.51        6.45     11.99 o
   4   7  12       10.21        9.03      5.37 o
   5   7  12        9.13       -5.61     10.53 o
   6   7  12       18.91       11.84      4.03 o
   7   7  12        3.75        3.30      9.24 o
   8   7  12        6.51       10.01      3.31 o
   9   7  12        1.57       -3.10      9.21 o
  10   7  12        2.56        5.30      3.25 o
  11   7  12        5.25        3.83      2.16 o
  12   7  12        2.41       -1.96      1.96 o
 -10   8  12       10.72        6.92      2.26 o
  -9   8  12        5.80        3.91      6.39 o
  -8   8  12        3.92        4.90      2.74 o
  -7   8  12       22.07       26.86      3.21 o
  -6   8  12        7.59        5.51      3.39 o
  -5   8  12       10.57        9.60      3.51 o
  -4   8  12       16.06       21.65      3.57 o
  -3   8  12        5.33        9.03      3.50 o
  -2   8  12       18.34       15.29      3.76 o
  -1   8  12        8.83       12.42      3.63 o
   0   8  12        3.36        4.08      4.89 o
   1   8  12        9.40        2.33      9.76 o
   2   8  12       17.34       10.78      4.02 o
   3   8  12        5.89        6.69      3.86 o
   4   8  12       16.00       12.24      3.92 o
   5   8  12       11.21       -5.21      9.15 o
   6   8  12        8.23        9.95      4.18 o
   7   8  12       21.66       22.84      3.73 o
   8   8  12        4.48        4.93      3.28 o
   9   8  12        6.26        0.31      6.33 o
  10   8  12       10.30        9.61      2.04 o
  -8   9  12        2.58       -4.92      4.92 o
  -7   9  12        3.11       -5.50      5.50 o
  -6   9  12        3.06        4.07      2.30 o
  -5   9  12        1.59        0.72      6.66 o
  -4   9  12        0.68       -3.55      6.44 o
  -3   9  12        1.02        0.00      7.08 o
  -2   9  12        1.93        6.50      2.78 o
  -1   9  12        1.88       -1.77      7.61 o
   0   9  12        1.90       -0.21      5.56 o
   1   9  12        2.07       -8.47      9.25 o
   2   9  12        1.99        3.06      8.51 o
   3   9  12        0.83        2.53      8.87 o
   4   9  12        0.68       -8.01      8.01 o
   5   9  12        1.44       -4.42      8.18 o
   6   9  12        3.11       -4.30      5.83 o
   7   9  12        2.93        0.00      4.88 o
   8   9  12        2.61       -1.77      4.49 o
  -4  10  12        3.05        1.40      1.91 o
  -3  10  12        4.87        2.13      2.02 o
  -2  10  12        1.46       -3.90      5.03 o
  -1  10  12        5.53        1.09      5.66 o
   0  10  12        6.10        2.47      3.93 o
   1  10  12        5.67        9.09      2.15 o
   2  10  12        1.47        0.52      5.20 o
   3  10  12        4.85       -0.32      2.06 o
   4  10  12        3.11       -0.43      4.78 o
   1   0  13       72.08      134.01     16.74 o
   2   0  13       15.62        7.43      3.32 o
   3   0  13      414.37      428.16     24.49 o
   4   0  13       21.82       31.30      3.46 o
   5   0  13       10.88       15.56      3.48 o
   6   0  13        2.09        2.09      3.20 o
   7   0  13      220.05      180.46     11.73 o
   8   0  13        7.50       12.54      4.23 o
   9   0  13        3.95       -2.23      5.67 o
  10   0  13      174.57      174.68      5.00 o
  11   0  13       62.14       70.22      4.24 o
  12   0  13        2.27        1.18      6.70 o
  13   0  13        9.67       16.18      2.97 o
  14   0  13        2.61       -2.68      5.82 o
  15   0  13        0.93        4.74      2.38 o
  16   0  13        0.53        1.16      1.40 o
 -16   1  13        2.32       -4.40      4.67 o
 -15   1  13       13.37        9.00      2.42 o
 -14   1  13       23.02       20.93      3.24 o
 -13   1  13       37.94       46.04      3.87 o
 -12   1  13        2.38        5.96      3.64 o
 -11   1  13      129.93      142.05      6.47 o
 -10   1  13       44.70       51.73      5.75 o
  -9   1  13       75.87       78.07      6.12 o
  -8   1  13        1.96       -9.81     10.00 o
  -7   1  13       33.38       31.35      4.95 o
  -6   1  13      186.77      161.55      5.92 o
  -5   1  13      206.44      155.63      5.75 o
  -4   1  13       26.88       31.86      4.01 o
  -3   1  13      178.87      152.66      5.21 o
  -2   1  13      191.48      190.32      6.48 o
  -1   1  13      247.86      195.05      6.49 o
   0   1  13       80.20      106.29      8.41 o
   1   1  13      251.56      245.89      6.97 o
   2   1  13      189.41      230.33      6.82 o
   3   1  13      167.09      159.45      5.77 o
   4   1  13       27.07       11.17      7.70 o
   5   1  13      189.51      180.17     10.02 o
   6   1  13      187.67      171.62      6.61 o
   7   1  13       27.60       71.09      8.03 o
   8   1  13        2.11       -1.82      5.32 o
   9   1  13       68.56       81.56      6.30 o
  10   1  13       44.79       51.87      6.21 o
  11   1  13      121.48      134.58      6.84 o
  12   1  13        2.22        2.72      3.78 o
  13   1  13       38.56       40.73      4.04 o
  14   1  13       23.39       21.54      3.94 o
  15   1  13       12.63       -1.37      6.68 o
  16   1  13        2.14       -2.36      4.79 o
 -16   2  13        0.83        1.25      1.74 o
 -15   2  13        7.17        5.33      2.22 o
 -14   2  13        1.57       -0.82      7.01 o
 -13   2  13        8.82        5.05      3.21 o
 -12   2  13        3.90        2.27      9.19 o
 -11   2  13        9.50        0.62      9.57 o
 -10   2  13       45.95       40.00      5.46 o
  -9   2  13      212.72      210.55      7.47 o
  -8   2  13       10.68        3.47      5.26 o
  -7   2  13      245.24      254.93      7.45 o
  -6   2  13       22.75       31.83      4.55 o
  -5   2  13      176.12      140.62      5.62 o
  -4   2  13      301.06      303.16      8.78 o
  -3   2  13       96.05      109.65      4.97 o
  -2   2  13       70.92       67.60      4.47 o
  -1   2  13      518.86      444.08     11.94 o
   0   2  13       11.31       -4.42      6.39 o
   1   2  13      518.65      505.34     12.90 o
   2   2  13       72.26       84.27      4.99 o
   3   2  13       93.75      120.98     13.41 o
   4   2  13      303.00      337.37      9.64 o
   5   2  13      182.98      169.16      6.44 o
   6   2  13       21.93       27.46      5.50 o
   7   2  13      233.14      235.86     13.22 o
   8   2  13       10.68        6.29      5.44 o
   9   2  13      216.45      232.65      7.70 o
  10   2  13       46.21       40.45      5.75 o
  11   2  13        8.65        5.27      4.19 o
  12   2  13        4.24        4.51      9.39 o
  13   2  13        9.75        6.96      3.33 o
  14   2  13        1.42       -6.18      8.30 o
  15   2  13        7.27        3.78      6.45 o
  16   2  13        0.84        3.97      1.72 o
 -15   3  13       18.85       14.95      2.31 o
 -14   3  13        5.96        2.38      2.67 o
 -13   3  13       16.06       15.94      3.37 o
 -12   3  13        2.03        2.22      3.43 o
 -11   3  13      105.64      103.52      5.21 o
 -10   3  13       43.09       51.22      5.49 o
  -9   3  13       10.15       16.05      5.10 o
  -8   3  13       29.82       61.64     10.21 o
  -7   3  13      111.34      122.03      5.78 o
  -6   3  13        4.36       -0.12      4.94 o
  -5   3  13       54.00       34.14      4.66 o
  -4   3  13      176.07      152.65      9.26 o
  -3   3  13       70.89       10.18     18.93 o
  -2   3  13      129.10      122.57      7.48 o
  -1   3  13      304.03      275.13      7.38 o
   0   3  13      198.02      202.94      7.69 o
   1   3  13      296.40      281.35      9.92 o
   2   3  13      132.77      144.46      8.94 o
   3   3  13       74.90       84.48      5.73 o
   4   3  13      173.04      158.50      8.94 o
   5   3  13       49.16        8.89      9.35 o
   6   3  13        4.57      -12.67     12.67 o
   7   3  13      102.23       98.37      6.68 o
   8   3  13       31.95       29.95      5.57 o
   9   3  13       11.44        5.04     12.38 o
  10   3  13       41.09       55.55      5.82 o
  11   3  13      104.63      104.86      5.19 o
  12   3  13        1.73        1.06      8.80 o
  13   3  13       15.40       18.92      3.83 o
  14   3  13        6.03        0.31      3.26 o
  15   3  13       18.51       17.48      2.36 o
 -15   4  13        2.01       -2.79      4.60 o
 -14   4  13        1.98        1.78      2.11 o
 -13   4  13        2.32       -7.11      7.11 o
 -12   4  13        2.09        2.88      8.07 o
 -11   4  13       23.67       22.76      3.75 o
 -10   4  13       25.13       14.93      4.21 o
  -9   4  13       81.25       92.50      6.13 o
  -8   4  13       37.60       44.91      5.72 o
  -7   4  13      269.07      288.98      9.07 o
  -6   4  13       11.28       -3.10     12.24 o
  -5   4  13       47.23       54.87      5.41 o
  -4   4  13       34.60       42.75      5.81 o
  -3   4  13      212.47      230.65      6.82 o
  -2   4  13      101.35       84.89      5.41 o
  -1   4  13      486.94      475.48     13.60 o
   0   4  13      195.08      179.86      7.29 o
   1   4  13      488.75      462.52     14.45 o
   2   4  13      102.50       92.50      6.29 o
   3   4  13      216.88      247.07      8.62 o
   4   4  13       35.42       41.07      5.70 o
   5   4  13       45.09       53.41      6.09 o
   6   4  13       11.11       19.18      5.52 o
   7   4  13      273.99      325.86      8.52 o
   8   4  13       37.47       49.26      5.93 o
   9   4  13       80.61       88.38      6.21 o
  10   4  13       24.73       31.53      4.10 o
  11   4  13       25.14       25.15      3.89 o
  12   4  13        1.95       -4.10      4.10 o
  13   4  13        2.29       -3.53      8.89 o
  14   4  13        1.90       -1.21      6.04 o
  15   4  13        2.10       -2.43      4.40 o
 -14   5  13        0.72        1.10      4.59 o
 -13   5  13        4.60        1.22      2.18 o
 -12   5  13        0.29       -2.48      2.89 o
 -11   5  13       28.02       24.94      3.47 o
 -10   5  13        2.01       -8.93      8.93 o
  -9   5  13       73.69       72.09      4.73 o
  -8   5  13       12.75       18.79      4.25 o
  -7   5  13        3.98       26.55      7.37 o
  -6   5  13       24.15       -2.51     12.13 o
  -5   5  13       16.94       17.44      5.28 o
  -4   5  13       74.60       59.02      5.67 o
  -3   5  13       85.94       87.38      6.91 o
  -2   5  13       99.64      321.97     14.15 o
  -1   5  13      226.76      215.41      7.04 o
   0   5  13      134.47      147.45      8.65 o
   1   5  13      228.45      240.16      8.02 o
   2   5  13       94.82       95.46      6.80 o
   3   5  13       89.34      112.99      8.96 o
   4   5  13       77.82       61.78      6.15 o
   5   5  13       16.57       17.12      5.58 o
   6   5  13       26.51       17.66      6.63 o
   7   5  13        3.29       -3.28      5.32 o
   8   5  13       11.19        7.31      5.44 o
   9   5  13       76.91       72.58      4.82 o
  10   5  13        1.67        4.75      9.46 o
  11   5  13       29.24       20.85      4.22 o
  12   5  13        0.40       -0.79      8.30 o
  13   5  13        4.55        6.32      2.21 o
  14   5  13        0.83        2.63      4.53 o
 -13   6  13        0.65       -4.54      4.54 o
 -12   6  13        0.38       -1.82      5.77 o
 -11   6  13        6.17        0.00      7.66 o
 -10   6  13        2.53        1.29      3.16 o
  -9   6  13        0.89        3.56      7.80 o
  -8   6  13       18.09       13.86      3.61 o
  -7   6  13        7.87       12.40      3.76 o
  -6   6  13        9.67       21.01      4.18 o
  -5   6  13       24.01       17.39      5.10 o
  -4   6  13       16.90      -13.12     30.99 o
  -3   6  13       11.62       -2.51     12.24 o
  -2   6  13       29.28        5.03     13.80 o
  -1   6  13       10.93        8.84      4.95 o
   0   6  13        3.80       -3.05      8.58 o
   1   6  13       11.50      -14.38     21.56 o
   2   6  13       30.27       77.18     19.71 o
   3   6  13        9.78       -8.54     13.25 o
   4   6  13       16.86      -15.57     15.57 o
   5   6  13       22.37       21.00      5.58 o
   6   6  13        9.93       19.90      4.18 o
   7   6  13        7.47        8.69      4.09 o
   8   6  13       17.54       18.72      3.84 o
   9   6  13        0.69       -8.69      8.69 o
  10   6  13        2.53        3.98      8.70 o
  11   6  13        5.89        4.46      8.39 o
  12   6  13        0.42       -5.66      5.66 o
  13   6  13        0.57       -1.90      4.39 o
 -11   7  13        0.54        2.97      2.05 o
 -10   7  13       15.22       11.80      2.53 o
  -9   7  13        7.71        4.31      2.93 o
  -8   7  13        0.78        3.70      7.55 o
  -7   7  13        2.09        0.33      3.31 o
  -6   7  13       10.16        7.61      3.74 o
  -5   7  13        4.73        3.43      9.20 o
  -4   7  13        8.19        7.31      3.74 o
  -3   7  13       14.41       11.53      3.98 o
  -2   7  13       57.68       43.76      4.61 o
  -1   7  13        6.98        2.49      9.83 o
   0   7  13        3.76        0.74      5.98 o
   1   7  13        7.50       12.02      3.93 o
   2   7  13       58.11       59.67      4.75 o
   3   7  13       13.14        4.99     10.39 o
   4   7  13        8.31        0.61      9.34 o
   5   7  13        4.17        0.00      9.32 o
   6   7  13       11.24        3.31      8.95 o
   7   7  13        1.81       -8.57      8.57 o
   8   7  13        1.12        6.29      3.76 o
   9   7  13        7.14        7.23      3.43 o
  10   7  13       15.23       13.68      2.44 o
  11   7  13        0.44       -5.10      5.10 o
  -9   8  13        0.45        1.25      2.11 o
  -8   8  13        9.21        9.00      2.39 o
  -7   8  13        5.04        1.89      6.73 o
  -6   8  13        0.94        4.66      7.47 o
  -5   8  13        0.51       -1.85      7.27 o
  -4   8  13        0.19       -0.33      3.27 o
  -3   8  13        6.57       -0.51      8.49 o
  -2   8  13        5.74        5.39      3.24 o
  -1   8  13       10.09       18.00      3.58 o
   0   8  13        6.79        6.31      3.71 o
   1   8  13        9.61        6.03      3.86 o
   2   8  13        6.10        2.66      8.33 o
   3   8  13        5.87       -2.08      8.74 o
   4   8  13        0.24      -10.44     10.44 o
   5   8  13        0.35        1.25      3.83 o
   6   8  13        0.99       -8.63      9.25 o
   7   8  13        4.97        2.28      8.33 o
   8   8  13        9.31        1.30      6.33 o
   9   8  13        0.44       -2.11      2.11 o
  -7   9  13        1.93        1.88      1.87 o
  -6   9  13        1.12        1.31      2.16 o
  -5   9  13        0.98        1.55      5.37 o
  -4   9  13        3.03        1.37      6.14 o
  -3   9  13        0.27       -6.81      6.81 o
  -2   9  13        5.15        3.91      2.83 o
  -1   9  13        1.03       -7.35      7.35 o
   0   9  13       16.27       10.58      2.24 o
   1   9  13        1.09        4.71      7.99 o
   2   9  13        5.19       -0.38      8.39 o
   3   9  13        0.33        5.19      3.19 o
   4   9  13        3.18       -6.85      6.85 o
   5   9  13        0.91       -6.01      6.01 o
   6   9  13        0.93        1.64      5.27 o
   7   9  13        1.84        2.01      4.79 o
  -1  10  13        5.10        7.70      1.92 o
   0  10  13        2.93        2.72      1.30 o
   1  10  13        5.08        0.77      1.96 o
   0   0  14      297.82      278.68     29.03 o
   1   0  14       54.76       48.51      3.23 o
   2   0  14        5.41        0.67      6.90 o
   3   0  14        0.18      -44.49     59.95 o
   4   0  14       16.15      -20.70     25.94 o
   5   0  14      316.50      455.56     23.08 o
   6   0  14        3.84      -13.91     13.91 o
   7   0  14        9.13       -0.94     10.02 o
   8   0  14       94.88       76.99     61.47 o
   9   0  14      121.58      144.94     67.07 o
  10   0  14        1.83       10.48      4.75 o
  11   0  14      199.21      220.54     16.86 o
  12   0  14        1.62       -6.69      8.84 o
  13   0  14        8.38        6.02      2.56 o
  14   0  14        2.62        2.37      3.05 o
  15   0  14       38.04       38.70      2.90 o
 -15   1  14        3.53        0.00      2.24 o
 -14   1  14        9.11        8.89      2.79 o
 -13   1  14        5.70        2.27      3.34 o
 -12   1  14       10.29       -1.09      8.79 o
 -11   1  14       21.14       12.87      4.16 o
 -10   1  14      165.84      173.13      7.02 o
  -9   1  14       21.59        3.82     14.03 o
  -8   1  14       13.77        4.41     11.76 o
  -7   1  14      254.89      225.79      8.06 o
  -6   1  14      164.90      166.02      6.38 o
  -5   1  14       31.36       23.40      4.51 o
  -4   1  14      234.48      233.66      6.51 o
  -3   1  14      166.29      134.51      5.48 o
  -2   1  14      442.18      429.96     12.03 o
  -1   1  14      347.11      278.95      7.72 o
   0   1  14       98.21       77.77     69.15 o
   1   1  14      347.37      306.69      9.15 o
   2   1  14      429.36      477.02     13.48 o
   3   1  14      167.48      161.26      6.11 o
   4   1  14      223.44      235.62      7.75 o
   5   1  14       31.08       32.27      5.08 o
   6   1  14      166.59      194.25      7.05 o
   7   1  14      252.25      109.12     16.96 o
   8   1  14       12.79        5.90      5.58 o
   9   1  14       22.21        1.90     12.09 o
  10   1  14      159.38      167.15      7.16 o
  11   1  14       21.86       23.92      4.12 o
  12   1  14        8.67        7.25      3.76 o
  13   1  14        5.43        9.20      3.92 o
  14   1  14        9.83       12.81      3.42 o
  15   1  14        3.63        4.94      2.30 o
 -15   2  14        1.65        0.25      5.21 o
 -14   2  14        4.69        0.71      6.47 o
 -13   2  14        1.55       -7.34      7.34 o
 -12   2  14        2.36        4.68      8.22 o
 -11   2  14       32.74       29.18      4.24 o
 -10   2  14       16.20        6.75      5.10 o
  -9   2  14        4.50      -10.11     11.30 o
  -8   2  14        7.87        9.23      5.04 o
  -7   2  14       43.66      -34.48     34.48 o
  -6   2  14        5.06        5.45      9.56 o
  -5   2  14       11.46        3.63      9.15 o
  -4   2  14      196.46      189.92      6.40 o
  -3   2  14      143.98      131.93      7.81 o
  -2   2  14      122.21      121.05      5.67 o
  -1   2  14      132.88      116.36      5.45 o
   0   2  14       48.88       67.21      4.06 o
   1   2  14      132.52      100.41     10.13 o
   2   2  14      122.29      154.12      7.04 o
   3   2  14      146.31      138.91      7.86 o
   4   2  14      195.23      183.64      6.79 o
   5   2  14       10.64       25.14     16.80 o
   6   2  14        5.38       12.55      5.24 o
   7   2  14       44.38       55.25      6.00 o
   8   2  14        8.29        0.64     12.52 o
   9   2  14        4.68       10.73      5.28 o
  10   2  14       16.35       -0.62     11.76 o
  11   2  14       33.58       25.14      4.26 o
  12   2  14        2.36       -6.77      8.82 o
  13   2  14        1.47        3.78      3.70 o
  14   2  14        4.64        2.14      3.13 o
  15   2  14        1.77        2.49      2.10 o
 -15   3  14        1.31        1.23      4.37 o
 -14   3  14        2.23        2.25      2.17 o
 -13   3  14        3.60       -3.60      7.23 o
 -12   3  14        5.47        4.11      3.30 o
 -11   3  14       38.08       32.47      3.92 o
 -10   3  14       49.46       48.76      4.36 o
  -9   3  14       18.20        7.42      8.06 o
  -8   3  14      154.62      144.80      6.89 o
  -7   3  14       89.76       93.67      6.33 o
  -6   3  14       38.46       49.22      6.11 o
  -5   3  14       26.61       26.66      4.66 o
  -4   3  14       62.92       64.05      5.12 o
  -3   3  14      144.01       99.49      5.34 o
  -2   3  14       67.50       70.43      5.49 o
  -1   3  14       56.52      -25.51     25.51 o
   0   3  14      201.85      209.30      9.58 o
   1   3  14       56.11       33.97      5.30 o
   2   3  14       57.87       56.15      5.59 o
   3   3  14      148.95      118.16      6.23 o
   4   3  14       66.28       75.44      6.21 o
   5   3  14       24.45       23.37      5.75 o
   6   3  14       45.55       56.11      6.21 o
   7   3  14       92.60       85.26      6.68 o
   8   3  14      157.68      163.10      7.08 o
   9   3  14       19.23       19.00      9.83 o
  10   3  14       44.95       48.16      4.37 o
  11   3  14       39.50       34.48      4.13 o
  12   3  14        4.96        8.88      3.94 o
  13   3  14        3.38        3.80      3.39 o
  14   3  14        2.03        8.10      2.17 o
  15   3  14        1.44       -1.47      4.44 o
 -14   4  14        2.64        0.97      4.91 o
 -13   4  14        0.14        3.73      2.21 o
 -12   4  14        1.53       -1.27      7.58 o
 -11   4  14        5.58        7.66      3.44 o
 -10   4  14        9.44       18.17      3.62 o
  -9   4  14       13.68       13.40      3.94 o
  -8   4  14       19.65       23.95      5.73 o
  -7   4  14       95.65       92.64      7.45 o
  -6   4  14       97.99      109.08      6.25 o
  -5   4  14        4.68        0.63      5.29 o
  -4   4  14       16.92      104.87     14.31 o
  -3   4  14        0.63       -9.81     14.67 o
  -2   4  14      118.50      108.18      5.68 o
  -1   4  14      112.95      113.41      9.70 o
   0   4  14       77.17      -45.04     45.04 o
   1   4  14      114.82       44.59     12.09 o
   2   4  14      116.72       65.27      8.69 o
   3   4  14        0.77      -12.73     12.73 o
   4   4  14       17.97       17.03      5.66 o
   5   4  14        4.82        4.96      7.63 o
   6   4  14       99.10      129.57      7.88 o
   7   4  14       96.11       93.83      6.50 o
   8   4  14       19.11       22.84      5.34 o
   9   4  14       14.10       17.40      3.86 o
  10   4  14        9.69       11.24      3.71 o
  11   4  14        5.70        2.45      8.31 o
  12   4  14        1.57        5.04      8.03 o
  13   4  14        0.09        1.01      6.09 o
  14   4  14        2.75        3.80      2.05 o
 -13   5  14        1.16        1.28      4.97 o
 -12   5  14        3.79        7.54      2.38 o
 -11   5  14        1.62        0.85      6.73 o
 -10   5  14       11.58        1.47      9.29 o
  -9   5  14        4.31        2.71      3.72 o
  -8   5  14       12.31        2.93      9.50 o
  -7   5  14        4.22        6.77      4.02 o
  -6   5  14       36.19       32.52      5.08 o
  -5   5  14       16.50       57.20      8.78 o
  -4   5  14      132.85      321.60     12.78 o
  -3   5  14       12.62       12.98      5.63 o
  -2   5  14       87.88      112.10      6.34 o
  -1   5  14      100.50      100.03      6.16 o
   0   5  14        0.56       -8.48      8.48 o
   1   5  14       96.29      109.91      6.61 o
   2   5  14       93.02      124.64      6.82 o
   3   5  14       10.74       19.17      5.64 o
   4   5  14      136.39      153.22      7.23 o
   5   5  14       17.04        1.29     24.44 o
   6   5  14       38.82       24.26      5.50 o
   7   5  14        4.42        7.78      3.94 o
   8   5  14       14.19       16.88      3.96 o
   9   5  14        3.76       -4.31      9.57 o
  10   5  14       11.21        8.84      4.01 o
  11   5  14        1.29        4.14      7.70 o
  12   5  14        4.06        3.05      2.43 o
  13   5  14        1.33        0.09      2.15 o
 -12   6  14        1.53       -5.17      5.17 o
 -11   6  14        6.39        6.06      2.30 o
 -10   6  14        2.06       -3.17      7.17 o
  -9   6  14       17.24       18.58      3.34 o
  -8   6  14        3.42       -3.40      3.40 o
  -7   6  14        7.57       -2.22      8.92 o
  -6   6  14        0.73       -1.17      9.17 o
  -5   6  14        2.60        3.86      3.63 o
  -4   6  14       10.78        4.86     11.06 o
  -3   6  14       42.93       58.14      7.77 o
  -2   6  14       22.87       14.20      5.44 o
  -1   6  14       59.83       66.88      5.64 o
   0   6  14       22.95        7.56      5.99 o
   1   6  14       61.37       66.22      6.16 o
   2   6  14       23.65       37.25      5.68 o
   3   6  14       42.15       85.62      9.85 o
   4   6  14       10.32      -12.84     12.84 o
   5   6  14        2.37       -9.55      9.55 o
   6   6  14        0.58       -9.88      9.88 o
   7   6  14        7.33       -7.19      9.57 o
   8   6  14        3.30       -0.51      8.88 o
   9   6  14       17.19       20.90      3.82 o
  10   6  14        2.00        1.94      8.02 o
  11   6  14        6.28        4.89      2.31 o
  12   6  14        1.51       -4.94      4.94 o
 -11   7  14        1.67        0.47      1.75 o
 -10   7  14        5.90        6.91      2.35 o
  -9   7  14       13.75       15.52      2.46 o
  -8   7  14        7.95       12.31      3.02 o
  -7   7  14        6.24        3.64      3.31 o
  -6   7  14       17.55       21.82      3.64 o
  -5   7  14       21.06       15.47      3.72 o
  -4   7  14       13.62        5.50      8.27 o
  -3   7  14       11.92        7.88      3.85 o
  -2   7  14       14.80       26.95      4.09 o
  -1   7  14       28.83       34.13      3.92 o
   0   7  14        6.00        5.36      4.11 o
   1   7  14       28.06       22.97      4.19 o
   2   7  14       15.31       29.02      4.17 o
   3   7  14       12.36        3.50     10.02 o
   4   7  14       13.70       -0.57      9.59 o
   5   7  14       20.58       19.67      3.73 o
   6   7  14       17.54       16.94      4.16 o
   7   7  14        7.05        4.08      9.13 o
   8   7  14        7.12        9.26      3.49 o
   9   7  14       13.81        3.74      7.16 o
  10   7  14        5.36        5.86      2.34 o
  11   7  14        1.43       -3.36      4.39 o
  -9   8  14        0.12        2.24      4.33 o
  -8   8  14        1.27       -1.34      5.49 o
  -7   8  14        2.63       -5.15      6.03 o
  -6   8  14        2.98        6.91      2.74 o
  -5   8  14        3.28        3.96      2.96 o
  -4   8  14        0.20       -8.01      8.01 o
  -3   8  14        3.22        0.46      7.70 o
  -2   8  14        1.36        6.08      3.25 o
  -1   8  14        6.58       17.59      3.37 o
   0   8  14        4.71        6.18      3.24 o
   1   8  14        6.61        4.88     10.05 o
   2   8  14        1.47       -7.67      9.34 o
   3   8  14        3.27       -9.33      9.33 o
   4   8  14        0.15        3.54      9.02 o
   5   8  14        3.32        3.84      3.46 o
   6   8  14        2.71       -2.10      3.29 o
   7   8  14        2.67       -3.22      5.81 o
   8   8  14        1.31        0.79      5.37 o
   9   8  14        0.10       -4.34      4.34 o
  -6   9  14        0.74        1.65      4.26 o
  -5   9  14       10.15       10.54      2.12 o
  -4   9  14        1.67        3.36      5.40 o
  -3   9  14        8.33        7.39      2.23 o
  -2   9  14        0.59       -0.97      6.19 o
  -1   9  14        8.65        7.32      2.45 o
   0   9  14        0.34       -0.28      2.11 o
   1   9  14        8.54        1.34      6.43 o
   2   9  14        0.72        2.27      5.67 o
   3   9  14        8.72       11.57      2.27 o
   4   9  14        1.92        1.98      5.92 o
   5   9  14       10.37       10.11      2.20 o
   6   9  14        0.65       -1.25      4.38 o
   1   0  15        2.85       -0.18      3.72 o
   2   0  15       55.93       73.17     78.66 o
   3   0  15       27.01       26.85      3.39 o
   4   0  15       14.18       -0.27      7.66 o
   5   0  15        1.36       -0.34      8.04 o
   6   0  15       16.52       12.47      3.52 o
   7   0  15        1.94        5.26      8.51 o
   8   0  15       91.98      114.18      6.67 o
   9   0  15       37.55       29.44      5.11 o
  10   0  15       92.53      116.67      3.74 o
  11   0  15       34.60       38.57      3.06 o
  12   0  15       37.81       36.24      2.76 o
  13   0  15        0.41       -0.21      3.22 o
  14   0  15        1.61       -1.98      2.18 o
  15   0  15        0.01       -0.53      3.11 o
 -15   1  15        9.87       12.78      1.89 o
 -14   1  15        3.96        3.80      6.35 o
 -13   1  15        9.98       -0.82      7.06 o
 -12   1  15        9.58       13.84      3.34 o
 -11   1  15       43.95       39.07      4.17 o
 -10   1  15        0.86       -1.21     10.11 o
  -9   1  15       13.22      -18.34     18.34 o
  -8   1  15      115.52      124.19      6.69 o
  -7   1  15      318.52      321.26     11.07 o
  -6   1  15       13.27       18.77      4.48 o
  -5   1  15       35.37       -3.02     20.86 o
  -4   1  15       74.77        8.82     20.30 o
  -3   1  15       77.51       73.33      7.88 o
  -2   1  15      188.28      168.28      6.22 o
  -1   1  15        0.05        3.87      3.97 o
   0   1  15      213.63      234.97     39.17 o
   1   1  15        0.27      -21.18     21.18 o
   2   1  15      189.47      216.89      7.05 o
   3   1  15       80.95       85.65      7.61 o
   4   1  15       75.31       97.80      7.46 o
   5   1  15       34.34       28.00      6.91 o
   6   1  15       12.85       13.39      5.52 o
   7   1  15      318.53      368.41     11.30 o
   8   1  15      116.01      149.91      6.93 o
   9   1  15       14.90      -21.53     21.53 o
  10   1  15        0.92       -0.60      9.40 o
  11   1  15       46.46       54.63      4.21 o
  12   1  15        9.48        5.00      4.15 o
  13   1  15        9.30        0.41      9.13 o
  14   1  15        3.78        3.69      2.33 o
  15   1  15       10.73       11.43      2.05 o
 -14   2  15        5.19        8.98      2.02 o
 -13   2  15        1.10        0.38      6.63 o
 -12   2  15        0.57       -1.40      7.79 o
 -11   2  15       12.23       12.28      3.83 o
 -10   2  15       12.42       24.59      4.04 o
  -9   2  15      105.94       13.51     32.43 o
  -8   2  15       85.64       86.28      6.29 o
  -7   2  15       47.16        1.26     32.82 o
  -6   2  15      209.27      209.47      7.24 o
  -5   2  15       68.58       65.38      5.26 o
  -4   2  15      112.75      106.58      5.47 o
  -3   2  15      112.05      103.98      5.53 o
  -2   2  15       21.94       26.06      4.62 o
  -1   2  15      211.44      188.71      6.68 o
   0   2  15        8.76        7.60      4.07 o
   1   2  15      214.57      226.28      7.22 o
   2   2  15       21.87       18.59      5.64 o
   3   2  15      106.19       96.53      6.63 o
   4   2  15      113.69        9.09     11.88 o
   5   2  15       67.95       57.75      6.19 o
   6   2  15      208.56      219.32      7.72 o
   7   2  15       46.85       49.38      5.91 o
   8   2  15       86.65      105.55      6.27 o
   9   2  15      104.11      112.21      6.41 o
  10   2  15       11.85       14.10      3.88 o
  11   2  15       12.91        4.81      9.58 o
  12   2  15        0.49        2.33      9.69 o
  13   2  15        1.23       -8.24      8.24 o
  14   2  15        5.04       -3.24      6.13 o
 -14   3  15        4.32        2.23      2.02 o
 -13   3  15        1.12        4.22      2.26 o
 -12   3  15        6.61       11.77      2.89 o
 -11   3  15        4.58       -3.96      8.55 o
 -10   3  15       36.77       48.74      4.34 o
  -9   3  15        9.56        6.40      4.04 o
  -8   3  15       38.54       46.99      5.62 o
  -7   3  15      204.32      241.77      7.53 o
  -6   3  15       82.46       91.03      6.20 o
  -5   3  15      141.67      171.23      6.91 o
  -4   3  15       24.62       61.06     14.31 o
  -3   3  15      147.58      144.09      5.99 o
  -2   3  15       16.30        9.69      5.52 o
  -1   3  15      307.44      238.25     12.22 o
   0   3  15      152.47      130.17      4.91 o
   1   3  15      315.10      320.50      9.19 o
   2   3  15       16.97       14.86      5.66 o
   3   3  15      134.25      132.99      7.08 o
   4   3  15       26.26       27.59      5.41 o
   5   3  15      144.88      195.73      7.28 o
   6   3  15       82.31       89.20      6.69 o
   7   3  15      204.10      256.50      8.02 o
   8   3  15       39.38       59.20      5.96 o
   9   3  15       10.68        5.95      9.74 o
  10   3  15       37.65       47.92      4.24 o
  11   3  15        4.25        8.66      3.41 o
  12   3  15        6.54        3.81      9.12 o
  13   3  15        1.27       -1.21      2.35 o
  14   3  15        4.61        5.33      2.13 o
 -13   4  15        6.52        5.54      2.17 o
 -12   4  15        0.89        2.76      2.65 o
 -11   4  15       23.16       29.55      3.37 o
 -10   4  15       16.02       16.19      3.54 o
  -9   4  15       23.51       22.46      4.23 o
  -8   4  15        5.66        0.00     10.43 o
  -7   4  15       93.92      154.16     10.66 o
  -6   4  15       35.02       27.59      5.06 o
  -5   4  15       58.15       18.66     11.25 o
  -4   4  15       13.76       15.92      5.07 o
  -3   4  15       14.84       15.11      5.28 o
  -2   4  15       50.13       55.05      5.93 o
  -1   4  15      251.53      262.23      8.57 o
   0   4  15      121.39      134.72      6.06 o
   1   4  15      257.71      292.26      9.29 o
   2   4  15       51.20       62.66      6.10 o
   3   4  15       16.21       27.71      5.64 o
   4   4  15       15.50      -13.54     13.72 o
   5   4  15       56.16       60.28      6.08 o
   6   4  15       36.55       28.88      5.55 o
   7   4  15       94.03      106.41      6.48 o
   8   4  15        5.47        9.60      4.02 o
   9   4  15       24.62       30.78      4.14 o
  10   4  15       16.36        4.50      8.96 o
  11   4  15       23.79       25.08      3.99 o
  12   4  15        1.10        2.89      7.81 o
  13   4  15        6.51        3.26      2.28 o
 -12   5  15        1.96       -3.65      5.49 o
 -11   5  15        9.11        2.39      2.76 o
 -10   5  15        3.88        2.16      7.08 o
  -9   5  15       25.87       32.26      3.72 o
  -8   5  15        2.33        0.45      3.89 o
  -7   5  15        0.05       -9.97      9.97 o
  -6   5  15       10.14        8.09      4.17 o
  -5   5  15       67.88       81.65      5.97 o
  -4   5  15       25.79       12.69      7.23 o
  -3   5  15       58.68      154.07     21.64 o
  -2   5  15       15.85      -39.20     39.20 o
  -1   5  15        2.46       86.93     15.54 o
   0   5  15        0.13       19.04     24.44 o
   1   5  15        1.34      -16.18     16.18 o
   2   5  15       16.28       30.39      8.67 o
   3   5  15       53.34       63.91      5.94 o
   4   5  15       25.18        5.78     16.90 o
   5   5  15       69.50       80.65     12.25 o
   6   5  15        9.61        8.01      4.04 o
   7   5  15        0.06       -0.97      3.86 o
   8   5  15        2.47       -0.72      3.59 o
   9   5  15       25.13        6.35     10.97 o
  10   5  15        3.75       -8.52      9.26 o
  11   5  15        8.58       -2.13      8.52 o
  12   5  15        1.86       -0.28      5.49 o
 -11   6  15        1.09       -2.07      2.07 o
 -10   6  15        6.59        7.40      2.33 o
  -9   6  15        5.76        8.31      2.82 o
  -8   6  15       27.39       29.00      3.36 o
  -7   6  15       11.05       15.65      3.37 o
  -6   6  15       13.64        9.33      3.81 o
  -5   6  15        4.44        5.96      3.92 o
  -4   6  15        0.69        2.94      8.64 o
  -3   6  15        9.26       10.46      4.12 o
  -2   6  15        6.89       13.08      3.97 o
  -1   6  15       29.68       34.53      4.63 o
   0   6  15       37.51       27.98      3.66 o
   1   6  15       30.30       43.27      4.55 o
   2   6  15        6.30        7.21      4.02 o
   3   6  15        8.84       -4.94      9.65 o
   4   6  15        0.82        5.62      3.70 o
   5   6  15        4.48       13.76      3.68 o
   6   6  15       12.78       11.95      3.60 o
   7   6  15       10.52        1.51      8.74 o
   8   6  15       26.34        5.89     10.66 o
   9   6  15        6.02        1.97      8.85 o
  10   6  15        6.05       11.67      2.32 o
  11   6  15        1.19        2.01      2.11 o
 -10   7  15        0.00        0.43      4.34 o
  -9   7  15        0.53       -2.26      5.34 o
  -8   7  15        6.73       11.76      2.36 o
  -7   7  15        1.56       -5.48      7.21 o
  -6   7  15        6.03        1.31      7.43 o
  -5   7  15       23.74       22.32      3.55 o
  -4   7  15        0.77       -8.48      8.48 o
  -3   7  15        4.41        3.11      8.33 o
  -2   7  15        7.68       -9.69      9.69 o
  -1   7  15       13.16        9.75      3.81 o
   0   7  15       21.82       27.13      5.08 o
   1   7  15       11.72       -3.31      9.47 o
   2   7  15        7.12        4.63      3.83 o
   3   7  15        5.15       11.88      3.53 o
   4   7  15        0.64       -0.51     10.16 o
   5   7  15       23.15       26.85      4.30 o
   6   7  15        5.94        5.73      8.78 o
   7   7  15        1.88        1.96      8.21 o
   8   7  15        6.56        3.39      6.36 o
   9   7  15        0.39        3.34      5.15 o
  10   7  15        0.01       -4.73      4.73 o
  -7   8  15        0.50       -3.84      4.99 o
  -6   8  15        3.11        0.30      5.57 o
  -5   8  15        3.50        3.43      6.60 o
  -4   8  15        0.67        1.11      6.82 o
  -3   8  15        0.84        1.19      6.80 o
  -2   8  15        2.51        0.82      7.14 o
  -1   8  15        1.29       -3.78      7.46 o
   0   8  15        0.02       -0.22      5.37 o
   1   8  15        1.27       -2.70      3.62 o
   2   8  15        2.97        0.42      8.98 o
   3   8  15        0.87        3.08      3.36 o
   4   8  15        0.81       -7.83      7.83 o
   5   8  15        3.54        3.57      2.37 o
   6   8  15        2.72        0.35      2.18 o
   7   8  15        0.51       -4.62      5.37 o
   8   8  15        1.35       -1.73      1.75 o
  -4   9  15        1.72       -1.82      1.82 o
  -3   9  15        3.79        5.16      1.94 o
  -2   9  15        3.41       -1.03      5.01 o
  -1   9  15        2.42       -1.87      5.75 o
   0   9  15        1.36       -2.85      3.62 o
   1   9  15        2.50        4.21      2.16 o
   2   9  15        3.35        0.13      2.14 o
   3   9  15        3.72       -0.48      5.09 o
   4   9  15        1.69       -0.64      4.55 o
   0   0  16        0.62      125.54     79.58 o
   1   0  16       58.74       34.17    201.54 o
   2   0  16       19.70      120.34     60.90 o
   3   0  16      198.38      202.20    107.37 o
   4   0  16       20.87        8.80      4.77 o
   5   0  16       12.18       -0.81      7.91 o
   6   0  16      149.88      174.24     21.40 o
   7   0  16       49.39       44.94      3.96 o
   8   0  16       76.53       85.62     12.19 o
   9   0  16        0.64       -1.48      2.86 o
  10   0  16        1.34       -4.87     13.97 o
  11   0  16        0.06       -2.15      3.48 o
  12   0  16       79.47       80.08      2.97 o
  13   0  16        6.47        9.70      2.02 o
  14   0  16        0.30       -5.49      5.96 o
 -14   1  16        3.56        0.00      4.84 o
 -13   1  16        6.35        6.66      2.53 o
 -12   1  16        7.33        1.28      7.45 o
 -11   1  16       32.39       28.55      3.92 o
 -10   1  16       27.99       23.49      4.34 o
  -9   1  16       47.58       42.40      4.97 o
  -8   1  16       18.58       56.65      7.62 o
  -7   1  16        5.19       11.64      5.10 o
  -6   1  16      220.05      295.22     24.72 o
  -5   1  16       52.20       45.19      5.79 o
  -4   1  16       54.97       44.80      5.00 o
  -3   1  16       62.53       69.33      5.30 o
  -2   1  16       24.98       23.62      5.07 o
  -1   1  16       20.40       16.86      4.59 o
   0   1  16      510.24      428.54     12.76 o
   1   1  16       20.64       -2.40     13.83 o
   2   1  16       27.26       49.53      5.50 o
   3   1  16       62.46       74.80      6.17 o
   4   1  16       55.41       61.92      6.06 o
   5   1  16       52.68       52.99      5.85 o
   6   1  16      219.96      277.81      8.09 o
   7   1  16        5.30       16.44      6.06 o
   8   1  16       19.47       46.04      5.42 o
   9   1  16       47.60       67.45      4.67 o
  10   1  16       29.53       33.70      4.00 o
  11   1  16       32.45       31.65      3.78 o
  12   1  16        7.72        3.88      8.88 o
  13   1  16        6.57        4.53      6.95 o
  14   1  16        3.26        7.85      2.07 o
 -14   2  16        8.03        7.91      1.94 o
 -13   2  16        0.08       -0.32      5.53 o
 -12   2  16        0.46       -2.00      6.96 o
 -11   2  16        5.55       12.65      3.36 o
 -10   2  16       23.13        5.38     10.60 o
  -9   2  16        5.61        9.19      4.02 o
  -8   2  16       48.94       46.85      5.60 o
  -7   2  16       10.51        6.88      5.20 o
  -6   2  16      119.73      115.07      6.48 o
  -5   2  16      113.55      103.85      6.39 o
  -4   2  16        3.10        1.25     12.37 o
  -3   2  16      339.00      345.26     10.25 o
  -2   2  16      206.83      170.26      6.59 o
  -1   2  16      150.50      121.81      8.36 o
   0   2  16       65.97      101.89      5.82 o
   1   2  16      152.83      142.31      7.66 o
   2   2  16      210.56      216.93      7.62 o
   3   2  16      333.72      361.78     10.06 o
   4   2  16        1.96       -3.17      5.52 o
   5   2  16      115.51      124.15      6.65 o
   6   2  16      112.39      120.63      7.14 o
   7   2  16       10.45        3.16     12.29 o
   8   2  16       45.26       44.24      5.67 o
   9   2  16        6.38        3.98      3.93 o
  10   2  16       20.87       21.52      3.92 o
  11   2  16        5.27        6.22      4.10 o
  12   2  16        0.47       -0.40      8.80 o
  13   2  16        0.04        3.84      5.82 o
  14   2  16        7.63        8.00      1.99 o
 -13   3  16        1.42       -0.27      5.04 o
 -12   3  16        0.23       -4.27      6.35 o
 -11   3  16        1.19        0.43      7.08 o
 -10   3  16       24.16       30.88      3.92 o
  -9   3  16       31.99       26.50      4.31 o
  -8   3  16       27.90       41.14      4.68 o
  -7   3  16       51.86      -47.62     47.62 o
  -6   3  16       31.54       25.98      5.33 o
  -5   3  16       34.26       39.78      5.53 o
  -4   3  16       42.72       58.41      5.60 o
  -3   3  16       35.97       26.53      5.61 o
  -2   3  16      142.16      131.62      6.61 o
  -1   3  16       34.92       45.89      5.62 o
   0   3  16      359.36      383.88     26.63 o
   1   3  16       35.30       49.51      5.78 o
   2   3  16      140.47      158.51      6.91 o
   3   3  16       35.61       36.17      5.66 o
   4   3  16       40.87       49.14      5.91 o
   5   3  16       34.86       50.08      5.88 o
   6   3  16       31.63      -12.33     12.33 o
   7   3  16       52.50       65.27      6.86 o
   8   3  16       28.43       50.66      4.25 o
   9   3  16       31.98       26.71      4.08 o
  10   3  16       23.99       34.82      3.70 o
  11   3  16        1.17        2.03      3.61 o
  12   3  16        0.34       -6.10      8.07 o
  13   3  16        1.48        3.02      5.41 o
 -13   4  16        4.38        5.27      1.76 o
 -12   4  16        8.75       11.12      2.16 o
 -11   4  16        3.53        2.23      6.95 o
 -10   4  16        3.52        4.15      3.10 o
  -9   4  16       24.22       31.43      3.79 o
  -8   4  16       41.23       33.55      4.19 o
  -7   4  16       37.27       43.03      4.28 o
  -6   4  16       50.80       44.92      4.33 o
  -5   4  16       18.58       13.59      5.20 o
  -4   4  16       59.70      244.00     17.90 o
  -3   4  16       32.13      146.11     13.79 o
  -2   4  16       87.59       46.05     15.53 o
  -1   4  16        0.61       -8.88     26.30 o
   0   4  16      153.18      160.20     11.40 o
   1   4  16        0.41        0.00     11.90 o
   2   4  16       89.77       83.75      7.40 o
   3   4  16       30.88      -18.51     18.51 o
   4   4  16       64.04       73.54      6.05 o
   5   4  16       18.83      -22.57     22.57 o
   6   4  16       49.70       39.65      4.51 o
   7   4  16       37.13       41.23      4.35 o
   8   4  16       41.40       30.27      4.06 o
   9   4  16       24.50       18.32      3.73 o
  10   4  16        3.96       -5.74      9.16 o
  11   4  16        3.35       -2.60      8.39 o
  12   4  16        8.91       11.25      2.17 o
  13   4  16        4.69        3.37      1.87 o
 -12   5  16        5.19        4.35      1.84 o
 -11   5  16        0.03       -2.24      2.24 o
 -10   5  16        3.04        3.59      2.63 o
  -9   5  16        8.30        7.18      3.08 o
  -8   5  16       32.78       32.88      3.63 o
  -7   5  16       15.19        3.69      9.85 o
  -6   5  16       15.84       11.26      4.10 o
  -5   5  16        4.13       -4.04      4.04 o
  -4   5  16       12.38       18.84      4.24 o
  -3   5  16        0.11        4.25     11.15 o
  -2   5  16       32.99        3.81      9.54 o
  -1   5  16       62.67       61.36      5.85 o
   0   5  16        4.19        2.17      8.07 o
   1   5  16       62.94       71.18      5.93 o
   2   5  16       29.94       32.77      5.48 o
   3   5  16        0.12        7.65      5.01 o
   4   5  16       11.75       20.96      4.15 o
   5   5  16        4.14        2.38      9.96 o
   6   5  16       14.41       15.21      3.88 o
   7   5  16       15.59       14.57      3.82 o
   8   5  16       31.64       36.78      4.28 o
   9   5  16        8.28       10.68      3.62 o
  10   5  16        2.67        5.98      3.17 o
  11   5  16        0.03       -1.53      2.01 o
  12   5  16        5.04        2.96      4.58 o
 -10   6  16        0.43        2.53      2.10 o
  -9   6  16        3.59        2.67      6.31 o
  -8   6  16        0.01       -5.85      6.51 o
  -7   6  16        2.75        2.20      7.92 o
  -6   6  16        1.51        0.00      8.12 o
  -5   6  16        6.67       12.04      3.37 o
  -4   6  16       10.11       -1.08      9.21 o
  -3   6  16        6.21        1.21      3.72 o
  -2   6  16        3.17       -5.15      9.25 o
  -1   6  16       43.74       42.41      4.38 o
   0   6  16        5.43       -2.58      8.48 o
   1   6  16       42.48       45.31      4.37 o
   2   6  16        3.48        2.34      9.88 o
   3   6  16        7.24       13.61      3.57 o
   4   6  16       10.58       -7.17      9.53 o
   5   6  16        6.41        7.15      3.39 o
   6   6  16        1.37       -4.37     10.14 o
   7   6  16        2.59        0.00      9.37 o
   8   6  16        0.04       -0.26      3.31 o
   9   6  16        3.05        1.84      2.31 o
  10   6  16        0.52        2.11      5.02 o
  -9   7  16        0.85        2.32      4.22 o
  -8   7  16        0.34       -5.36      5.36 o
  -7   7  16        2.65        2.28      5.72 o
  -6   7  16        6.01        7.74      2.67 o
  -5   7  16        1.00        2.11      2.85 o
  -4   7  16        5.27       -3.95      6.84 o
  -3   7  16        1.10        0.00      7.77 o
  -2   7  16        0.33       -6.22      7.57 o
  -1   7  16        1.88        1.46      8.22 o
   0   7  16        0.95       -2.67      7.61 o
   1   7  16        1.96       -1.97      9.99 o
   2   7  16        0.50       -3.72      4.03 o
   3   7  16        1.07        4.23      9.03 o
   4   7  16        5.04        1.34      9.49 o
   5   7  16        1.06       -4.55      8.97 o
   6   7  16        5.89        9.03      3.21 o
   7   7  16        2.51        1.68      2.30 o
   8   7  16        0.32        3.26      5.53 o
   9   7  16        0.91       -4.60      4.60 o
  -6   8  16        0.59        1.47      1.89 o
  -5   8  16        0.84        0.45      2.12 o
  -4   8  16        1.80       -0.83      2.16 o
  -3   8  16        5.77        3.24      2.30 o
  -2   8  16        0.75        0.69      6.36 o
  -1   8  16       10.60       14.50      2.72 o
   0   8  16        2.95        0.51      4.67 o
   1   8  16       10.74       16.48      3.22 o
   2   8  16        0.78        1.65      2.35 o
   3   8  16        5.52       -0.24      2.35 o
   4   8  16        1.66       -5.95      5.95 o
   5   8  16        1.14        1.65      5.41 o
   6   8  16        0.51        0.24      4.68 o
   1   0  17        6.15        9.96      4.08 o
   2   0  17      120.32      112.40     20.50 o
   3   0  17       76.24       90.27      6.81 o
   4   0  17       58.65       69.80      9.95 o
   5   0  17       86.00       82.27      4.32 o
   6   0  17        0.56     -170.56    174.21 o
   7   0  17       23.09       30.08      3.64 o
   8   0  17        1.86        2.05      3.95 o
   9   0  17       32.07       34.64      3.51 o
  10   0  17        0.03       -1.04      6.19 o
  11   0  17       10.70       12.18      2.44 o
  12   0  17        1.01       -1.35      4.99 o
  13   0  17       32.82       30.61      1.80 o
 -13   1  17        2.22       -0.54      5.13 o
 -12   1  17       10.79       13.86      2.71 o
 -11   1  17        4.93        2.61      8.05 o
 -10   1  17       20.54       33.76      4.15 o
  -9   1  17       18.05       12.58      4.33 o
  -8   1  17       26.48       34.81      4.59 o
  -7   1  17       76.81       64.17      5.60 o
  -6   1  17       99.44      112.94      6.41 o
  -5   1  17       53.52      -20.58     20.58 o
  -4   1  17       22.91        9.50     22.01 o
  -3   1  17        1.67       -2.52     11.91 o
  -2   1  17      100.20      111.63      6.25 o
  -1   1  17       41.04       31.78      5.63 o
   0   1  17        1.28       -1.81      8.68 o
   1   1  17       40.74       64.43      5.86 o
   2   1  17      101.27      143.73      6.43 o
   3   1  17        1.52        2.56     11.36 o
   4   1  17       22.49       30.36      6.43 o
   5   1  17       53.63       79.36      6.02 o
   6   1  17       99.28      158.23     10.04 o
   7   1  17       76.94       66.21      6.01 o
   8   1  17       26.51       31.23      4.35 o
   9   1  17       17.99       24.98      3.60 o
  10   1  17       20.56       42.54      3.97 o
  11   1  17        4.90       -7.03      9.27 o
  12   1  17       10.32        7.57      3.21 o
  13   1  17        2.19       -5.46      5.46 o
 -13   2  17        1.23        4.10      1.95 o
 -12   2  17        9.33        1.65      6.22 o
 -11   2  17       11.37        0.82      7.58 o
 -10   2  17       18.08       19.20      3.50 o
  -9   2  17       31.57       34.47      4.38 o
  -8   2  17       45.41       46.24      4.85 o
  -7   2  17       39.46       30.76      4.92 o
  -6   2  17       74.15       67.73      5.75 o
  -5   2  17       29.55        2.51      6.95 o
  -4   2  17       71.96       63.29      5.92 o
  -3   2  17      125.24      126.18      6.70 o
  -2   2  17      163.48      130.00      6.69 o
  -1   2  17       81.33       89.06      6.29 o
   0   2  17        0.11       -4.83      4.83 o
   1   2  17       73.95       97.61      6.33 o
   2   2  17      164.50      148.55      6.99 o
   3   2  17      129.49      161.27      6.88 o
   4   2  17       70.50       69.38      5.93 o
   5   2  17       29.73       35.48      5.83 o
   6   2  17       73.30       65.77      6.78 o
   7   2  17       36.48       34.65      4.41 o
   8   2  17       45.93       51.55      4.36 o
   9   2  17       33.87       32.96      4.09 o
  10   2  17       17.48       27.26      3.96 o
  11   2  17        9.86       10.17      3.49 o
  12   2  17        8.98        9.09      2.34 o
  13   2  17        1.38        0.41      2.07 o
 -13   3  17        0.90       -4.45      4.45 o
 -12   3  17        3.78       -4.58      5.75 o
 -11   3  17        2.28        2.61      2.81 o
 -10   3  17        0.76       -4.36      7.57 o
  -9   3  17        4.75        6.34      3.65 o
  -8   3  17       43.32       39.31      4.56 o
  -7   3  17        5.65       -0.20      4.52 o
  -6   3  17       13.05        2.43     10.70 o
  -5   3  17        1.55       -2.46     11.22 o
  -4   3  17       12.39       23.20      5.28 o
  -3   3  17       98.03      117.27      7.06 o
  -2   3  17        4.79        2.41     15.03 o
  -1   3  17       32.14       30.92      5.55 o
   0   3  17       33.41       70.66     39.47 o
   1   3  17       32.08       29.43      6.12 o
   2   3  17        5.27       -3.22     15.56 o
   3   3  17       98.99       82.06      7.76 o
   4   3  17       11.69        2.55     19.51 o
   5   3  17        1.59        0.50      5.05 o
   6   3  17       13.63        3.05     10.00 o
   7   3  17        5.55       -5.24      9.09 o
   8   3  17       44.18       37.08      4.23 o
   9   3  17        4.68       -7.44      9.44 o
  10   3  17        0.76       -8.94      8.94 o
  11   3  17        2.20       -0.73      8.17 o
  12   3  17        3.89        3.76      5.67 o
  13   3  17        0.92       -0.80      4.34 o
 -12   4  17        3.68        3.69      1.82 o
 -11   4  17       13.69       -1.21      6.53 o
 -10   4  17        4.09        6.18      2.71 o
  -9   4  17       13.93       14.79      3.31 o
  -8   4  17        9.61       -1.49      8.69 o
  -7   4  17       19.98       19.34      4.23 o
  -6   4  17        0.41       -9.11     10.57 o
  -5   4  17       17.93       21.11      4.47 o
  -4   4  17        3.13      -11.93     11.93 o
  -2   4  17       15.31       12.79      7.73 o
  -1   4  17      104.00       97.67      6.10 o
   0   4  17      152.74      196.77     10.16 o
   1   4  17       98.24      111.47      6.33 o
   2   4  17       13.85       16.63      5.48 o
   3   4  17       14.87        2.51     13.11 o
   4   4  17        3.15      -10.25     10.25 o
   5   4  17       18.94       13.90      4.05 o
   6   4  17        0.26        1.15      3.83 o
   7   4  17       21.59       21.50      4.05 o
   8   4  17        9.57        4.44      9.47 o
   9   4  17       12.63        9.20      3.80 o
  10   4  17        3.81        3.61      3.24 o
  11   4  17       14.30       16.21      2.31 o
  12   4  17        3.69       -0.34      1.91 o
 -11   5  17        2.06       -4.62      4.62 o
 -10   5  17        0.15       -2.95      5.23 o
  -9   5  17       10.10       11.19      2.82 o
  -8   5  17        6.18        7.65      3.09 o
  -7   5  17        9.94        8.56      3.20 o
  -6   5  17        2.87       -3.79      3.79 o
  -5   5  17       13.36       17.49      4.25 o
  -4   5  17       18.45       12.23      4.41 o
  -3   5  17        2.06        3.08      4.28 o
  -2   5  17       11.61        5.31     11.15 o
  -1   5  17       10.65       12.24      4.51 o
   0   5  17        1.25       -0.14      6.56 o
   1   5  17       10.57        5.26      4.09 o
   2   5  17       11.19       10.00      3.85 o
   3   5  17        2.19        2.94      9.75 o
   4   5  17       17.63       20.98      3.97 o
   5   5  17       13.23       13.77      3.81 o
   6   5  17        3.16       -8.52      8.52 o
   7   5  17       10.03        0.94      9.88 o
   8   5  17        5.97        7.71      3.62 o
   9   5  17        9.86       13.69      3.23 o
  10   5  17        0.12       -5.73      5.73 o
  11   5  17        2.00        1.97      4.60 o
  -9   6  17        9.08       10.91      2.21 o
  -8   6  17        1.21       -5.44      5.98 o
  -7   6  17        0.79       -1.84      6.59 o
  -6   6  17       10.61       11.86      3.04 o
  -5   6  17        2.23        0.45      7.51 o
  -4   6  17        4.33       -1.93      8.36 o
  -3   6  17        7.82       10.49      3.82 o
  -2   6  17        5.46        7.48      3.93 o
  -1   6  17        9.39        7.95      3.93 o
   0   6  17        7.82       12.47      2.66 o
   1   6  17       10.23       10.75      3.62 o
   2   6  17        6.19        3.59      3.52 o
   3   6  17        8.15       10.37      3.50 o
   4   6  17        3.91        2.36      4.00 o
   5   6  17        2.59        3.66      9.46 o
   6   6  17       10.83       12.19      3.68 o
   7   6  17        1.09       -0.37      7.78 o
   8   6  17        1.19        1.60      6.15 o
   9   6  17        9.31       12.73      2.20 o
  -7   7  17        1.31        2.27      5.01 o
  -6   7  17        4.20       -3.29      5.59 o
  -5   7  17        2.06       -6.09      6.09 o
  -4   7  17        8.99       -0.73      7.27 o
  -3   7  17        0.58        2.93      2.68 o
  -2   7  17        2.50       -2.91      2.91 o
  -1   7  17        1.62       -2.92      7.07 o
   0   7  17        0.57        0.59      2.51 o
   1   7  17        1.82        1.76      3.49 o
   2   7  17        2.52        3.72      8.75 o
   3   7  17        0.64       -8.44      8.44 o
   4   7  17        8.71       -2.61      8.61 o
   5   7  17        1.94        7.41      2.35 o
   6   7  17        4.34        2.11      6.05 o
   7   7  17        1.46        0.51      4.90 o
   8   7  17        2.33        1.38      4.42 o
  -4   8  17        7.99       -1.37      5.30 o
  -3   8  17        3.07        2.84      2.11 o
  -2   8  17        7.83       12.44      2.25 o
  -1   8  17        3.52       -4.54      6.03 o
   0   8  17        4.89        0.60      3.84 o
   1   8  17        3.40       -1.14      5.74 o
   2   8  17        7.55        3.30      5.48 o
   3   8  17        3.10        3.09      5.16 o
   4   8  17        7.76        8.68      2.06 o
   0   0  18       26.14       38.63      3.70 o
   1   0  18       27.28       33.58      3.75 o
   2   0  18      201.18      187.24     10.35 o
   3   0  18      124.51      119.53     15.15 o
   4   0  18       14.87       28.38     28.26 o
   5   0  18       62.34       59.46     21.94 o
   6   0  18       94.22       98.73      9.79 o
   7   0  18       65.13       64.76      6.53 o
   8   0  18       32.52       33.74      3.53 o
   9   0  18       20.71       22.51      2.65 o
  10   0  18       21.51       26.37      2.42 o
  11   0  18       17.23       14.98      2.12 o
  12   0  18        0.44       -1.33      3.87 o
  13   0  18        3.29       -1.02      1.30 o
 -13   1  18        9.39        9.54      1.72 o
 -12   1  18        3.30        0.90      2.14 o
 -11   1  18        9.41       11.17      2.78 o
 -10   1  18       27.33       28.26      3.20 o
  -9   1  18        5.91        9.05      3.35 o
  -8   1  18        2.71       -4.33      9.25 o
  -7   1  18        5.29        1.25      4.53 o
  -6   1  18       13.79        1.21     12.69 o
  -5   1  18        5.39       -1.85     11.13 o
  -4   1  18       11.96       10.90      5.37 o
  -3   1  18       23.66       18.48      5.38 o
  -2   1  18       11.94        4.33      5.29 o
  -1   1  18        7.28      -12.17     12.17 o
   0   1  18      207.89      177.26     20.71 o
   1   1  18        7.29       13.87      4.83 o
   2   1  18       13.55        5.78     12.04 o
   3   1  18       23.79      125.68     18.37 o
   4   1  18       10.75      -15.09     15.09 o
   5   1  18        5.07        5.63     10.66 o
   6   1  18       14.30        2.43      9.50 o
   7   1  18        4.88       -1.74      9.70 o
   8   1  18        2.26        5.97      3.57 o
   9   1  18        6.01       14.19      3.35 o
  10   1  18       28.15       19.33      3.68 o
  11   1  18        9.23       16.62      3.17 o
  12   1  18        3.14       -3.17      5.61 o
  13   1  18        9.08        8.72      1.85 o
 -12   2  18       10.02        9.86      2.16 o
 -11   2  18        6.73        8.72      2.27 o
 -10   2  18       11.75       15.20      2.94 o
  -9   2  18        1.58       -0.39      3.31 o
  -8   2  18       37.18       40.03      4.26 o
  -7   2  18       11.40       18.75      4.23 o
  -6   2  18       70.96       70.93      5.02 o
  -5   2  18       16.88       23.93      4.68 o
  -4   2  18      106.25       86.88      6.30 o
  -3   2  18      107.34      218.83     19.49 o
  -2   2  18       29.64      -47.46     47.46 o
  -1   2  18       33.06      319.35     28.60 o
   0   2  18       23.04       20.80    139.52 o
   1   2  18       33.70       54.18      6.31 o
   2   2  18       34.02      -23.65     23.65 o
   3   2  18      108.48      118.76      7.10 o
   4   2  18       99.46      100.45      5.95 o
   5   2  18       16.38       29.09      4.19 o
   6   2  18       75.43       78.35      4.74 o
   7   2  18       11.43        3.38      9.15 o
   8   2  18       38.80       40.59      4.16 o
   9   2  18        1.55       -8.44      9.88 o
  10   2  18       11.83       11.92      3.72 o
  11   2  18        6.56       10.06      2.41 o
  12   2  18        9.92       11.61      2.25 o
 -12   3  18        2.05       -1.82      1.82 o
 -11   3  18        3.72       -5.66      5.66 o
 -10   3  18        3.89        3.55      2.66 o
  -9   3  18       10.35        8.82      3.08 o
  -8   3  18       43.88       37.38      3.72 o
  -7   3  18       17.41      -11.13     11.13 o
  -6   3  18       20.63       18.01      4.44 o
  -5   3  18        5.07        7.04     10.75 o
  -4   3  18        6.36        6.65     11.27 o
  -3   3  18        0.24        2.19      5.13 o
  -2   3  18       70.88       73.21      6.03 o
  -1   3  18       20.87        0.00     12.28 o
   0   3  18      316.12      369.13     37.41 o
   1   3  18       20.24       10.86      4.97 o
   2   3  18       70.71       91.41      5.83 o
   3   3  18        0.12        3.10     10.84 o
   4   3  18        5.58       -7.94     10.35 o
   5   3  18        5.60       -3.55      9.28 o
   6   3  18       20.90       15.51      3.81 o
   7   3  18       18.66       24.37      3.48 o
   8   3  18       43.35       37.72      4.41 o
   9   3  18       10.09        5.98      9.19 o
  10   3  18        4.34        5.14      3.11 o
  11   3  18        4.06       -2.34      5.54 o
  12   3  18        1.88        1.70      4.73 o
 -11   4  18        1.52       -0.68      4.60 o
 -10   4  18        5.59       11.65      2.22 o
  -9   4  18        2.35        4.01      6.61 o
  -8   4  18       37.71       53.83      3.52 o
  -7   4  18        4.20        9.36      3.20 o
  -6   4  18       29.99       27.80      4.19 o
  -5   4  18        5.84        5.94     10.32 o
  -4   4  18       38.75       49.90      4.43 o
  -3   4  18       16.44       12.30      4.51 o
  -2   4  18       44.32       36.84      4.79 o
  -1   4  18        6.29        6.19      4.40 o
   0   4  18       31.34       34.09      3.12 o
   1   4  18        5.96        6.98      3.92 o
   2   4  18       40.38       46.09      4.15 o
   3   4  18       16.86       18.73      4.04 o
   4   4  18       36.23       45.52      4.24 o
   5   4  18        5.64        7.67      3.72 o
   6   4  18       32.18       38.24      3.96 o
   7   4  18        4.23       -0.47      9.40 o
   8   4  18       36.07       54.83      3.86 o
   9   4  18        2.20        7.25      2.90 o
  10   4  18        5.41       10.53      2.22 o
  11   4  18        1.48       -4.09      4.98 o
 -10   5  18        0.16       -4.58      4.58 o
  -9   5  18       10.46        9.13      2.26 o
  -8   5  18       15.69       17.68      2.42 o
  -7   5  18        7.60       10.07      2.96 o
  -6   5  18        2.91       -5.67      7.77 o
  -5   5  18        1.48        0.47      7.61 o
  -4   5  18       10.93        0.50      8.88 o
  -3   5  18        6.74        1.56      9.98 o
  -2   5  18        9.13       12.93      3.96 o
  -1   5  18       11.80       11.34      4.04 o
   0   5  18        2.19       -0.81      3.51 o
   1   5  18       12.66        3.31      9.83 o
   2   5  18        9.29        1.63      9.27 o
   3   5  18        6.18       10.21      3.67 o
   4   5  18       10.79        7.08      3.39 o
   5   5  18        1.84        1.43      8.07 o
   6   5  18        3.19       -1.76      8.60 o
   7   5  18        7.02       -8.35      8.35 o
   8   5  18       15.53       13.24      2.54 o
   9   5  18       10.98       -3.70      6.06 o
  10   5  18        0.12       -0.65      4.26 o
  -8   6  18        3.73       -3.15      5.27 o
  -7   6  18        0.77       -3.25      5.71 o
  -6   6  18        4.86        4.29      2.32 o
  -5   6  18        1.33        2.26      6.19 o
  -4   6  18        3.13        3.67      7.83 o
  -3   6  18        5.01        0.43      7.79 o
  -2   6  18        6.52       10.91      3.02 o
  -1   6  18        2.48        1.83      7.42 o
   0   6  18        1.65        4.69      5.00 o
   1   6  18        2.19        5.56      8.50 o
   2   6  18        6.68        6.14      3.55 o
   3   6  18        5.36        9.41      3.27 o
   4   6  18        2.54        1.65      8.02 o
   5   6  18        1.16       -4.58      7.59 o
   6   6  18        5.08        6.38      2.40 o
   7   6  18        0.88        2.20      2.08 o
   8   6  18        3.93        5.67      2.02 o
  -6   7  18        0.37       -2.85      4.36 o
  -5   7  18        3.76       -4.93      5.46 o
  -4   7  18        1.15        2.33      5.31 o
  -3   7  18        3.72        2.21      6.00 o
  -2   7  18        4.87       11.42      2.18 o
  -1   7  18        8.81        4.77      2.34 o
   0   7  18        1.14        2.77      4.19 o
   1   7  18        8.84        2.43      6.76 o
   2   7  18        4.99       -4.72      6.22 o
   3   7  18        3.87        0.32      6.23 o
   4   7  18        1.16        2.66      5.43 o
   5   7  18        3.34        0.26      5.39 o
   6   7  18        0.37        0.52      1.89 o
  -1   8  18        2.80       -3.26      4.35 o
   0   8  18        0.00       -1.80      3.25 o
   1   8  18        2.66       -1.23      4.52 o
   1   0  19       46.27       46.34      8.37 o
   2   0  19        7.90       -5.45      7.96 o
   3   0  19       12.08        3.82     14.55 o
   4   0  19       10.26       16.44      4.70 o
   5   0  19       10.58        4.88      2.91 o
   6   0  19        7.36       -3.53      3.54 o
   7   0  19        0.02        0.15      3.26 o
   8   0  19       12.23       13.68      2.57 o
   9   0  19        0.25        0.96      2.71 o
  10   0  19        6.17       -0.92      4.87 o
  11   0  19        5.26        6.68      3.43 o
  12   0  19        6.67        4.32      1.33 o
 -12   1  19        0.60        0.83      1.68 o
 -11   1  19        8.32        4.04      2.22 o
 -10   1  19        1.56       -3.53      6.49 o
  -9   1  19        4.80        3.34      7.12 o
  -8   1  19        7.49        8.93      3.16 o
  -7   1  19       25.59       20.73      4.38 o
  -6   1  19       28.11       32.87      4.58 o
  -5   1  19        1.48        5.81     10.62 o
  -4   1  19       73.09       59.48      5.28 o
  -3   1  19       30.35       23.50      5.10 o
  -2   1  19       20.22       17.41      5.26 o
  -1   1  19        9.25       16.19      5.25 o
   0   1  19       62.66       41.64    143.64 o
   1   1  19        9.48       22.32      5.51 o
   2   1  19       19.89       21.94      4.85 o
   3   1  19       34.78       41.10      4.34 o
   4   1  19       72.47       73.81      4.68 o
   5   1  19        2.37       -0.59      9.50 o
   6   1  19       28.35       37.36      4.06 o
   7   1  19       24.68       21.32      3.83 o
   8   1  19        7.70       11.01      3.81 o
   9   1  19        5.19        7.25      3.36 o
  10   1  19        1.69        0.00      7.04 o
  11   1  19        9.12        6.56      2.37 o
  12   1  19        0.60        0.62      4.17 o
 -11   2  19        1.31       -5.23      5.23 o
 -10   2  19        5.13        0.19      2.30 o
  -9   2  19        2.66        8.10      2.82 o
  -8   2  19       19.33       21.12      3.28 o
  -7   2  19       13.88       24.08      4.14 o
  -6   2  19       12.75       -3.73     10.18 o
  -5   2  19        1.44       -3.09      4.50 o
  -4   2  19        3.98       -5.26     10.85 o
  -3   2  19        1.23        1.20     11.77 o
  -2   2  19       29.45       17.75      4.83 o
  -1   2  19        9.81        4.91      4.99 o
   0   2  19        4.00       -7.87      7.87 o
   1   2  19        9.12        6.18      9.78 o
   2   2  19       28.87       20.86      4.20 o
   3   2  19        0.97       -9.59      9.59 o
   4   2  19        3.98       -1.77      9.07 o
   5   2  19        1.74        8.13      3.71 o
   6   2  19       12.90       10.58      3.57 o
   7   2  19       14.89       23.64      3.50 o
   8   2  19       19.49       21.34      3.74 o
   9   2  19        2.97       -1.18      7.64 o
  10   2  19        5.06        5.15      2.28 o
  11   2  19        1.38        2.59      4.95 o
 -11   3  19        2.62       -0.42      4.51 o
 -10   3  19        6.06        7.25      2.32 o
  -9   3  19        2.65        2.08      6.25 o
  -8   3  19       16.85       25.10      3.15 o
  -7   3  19       35.64       35.70      3.55 o
  -6   3  19        1.72        1.98      9.58 o
  -5   3  19       66.90       70.19      4.89 o
  -4   3  19        7.26        4.78      4.26 o
  -3   3  19       60.66       49.23      5.11 o
  -2   3  19       51.22       50.85      5.20 o
  -1   3  19       54.37       43.09      5.08 o
   0   3  19       95.47       87.05      7.28 o
   1   3  19       57.09       60.93      4.62 o
   2   3  19       49.81       53.35      4.42 o
   3   3  19       62.79       58.57      4.57 o
   4   3  19        7.63       -3.35      9.08 o
   5   3  19       66.36       70.61      4.51 o
   6   3  19        1.88        9.25      3.36 o
   7   3  19       35.20       40.46      3.91 o
   8   3  19       16.42       17.55      3.38 o
   9   3  19        2.22       -6.60      6.60 o
  10   3  19        6.18        5.65      2.41 o
  11   3  19        2.47       -1.06      4.79 o
 -10   4  19        2.27        0.76      1.86 o
  -9   4  19       11.78       15.15      2.21 o
  -8   4  19        0.59        2.07      6.04 o
  -7   4  19       20.46       21.27      3.10 o
  -6   4  19        1.62       -8.36      8.36 o
  -5   4  19        7.69        5.60      3.42 o
  -4   4  19       11.17       -0.99      9.89 o
  -3   4  19       25.55       38.04      4.32 o
  -2   4  19        0.90      -10.84     10.84 o
  -1   4  19        4.49        6.54     10.17 o
   0   4  19       64.05       62.25      3.26 o
   1   4  19        4.56      -10.11     10.11 o
   2   4  19        0.97       -2.71      8.51 o
   3   4  19       24.15       26.36      3.96 o
   4   4  19       11.19       11.82      3.44 o
   5   4  19        8.03       24.42      3.86 o
   6   4  19        1.62       -2.65      8.87 o
   7   4  19       19.45       25.95      3.29 o
   8   4  19        0.57        0.15      2.39 o
   9   4  19       12.34       16.71      2.42 o
  10   4  19        2.34        5.56      1.94 o
  -9   5  19        0.26        1.00      1.75 o
  -8   5  19        1.05       -2.07      2.07 o
  -7   5  19        5.34        3.78      6.03 o
  -6   5  19        3.99        6.14      2.68 o
  -5   5  19       26.62       25.49      3.19 o
  -4   5  19        2.49       -7.58      7.58 o
  -3   5  19        8.10        2.25      7.21 o
  -2   5  19        2.07       -2.33      7.69 o
  -1   5  19        7.24        7.70      3.15 o
   0   5  19        6.16       -2.14      3.64 o
   1   5  19        7.89        7.29      3.62 o
   2   5  19        2.48        3.30      8.10 o
   3   5  19        8.29        5.53      3.61 o
   4   5  19        2.82       -0.86      7.66 o
   5   5  19       27.11       35.29      3.42 o
   6   5  19        3.60        2.54      7.17 o
   7   5  19        4.91       -3.17      6.37 o
   8   5  19        1.23        1.32      5.00 o
   9   5  19        0.23       -1.82      1.82 o
  -7   6  19        3.95        0.32      1.85 o
  -6   6  19        1.68        3.55      2.04 o
  -5   6  19        8.51        8.39      2.18 o
  -4   6  19        0.87        2.31      5.49 o
  -3   6  19        0.12        1.58      2.54 o
  -2   6  19        2.38        2.95      6.41 o
  -1   6  19        7.16       11.11      2.76 o
   0   6  19        0.04        1.54      2.47 o
   1   6  19        7.17       10.93      3.08 o
   2   6  19        2.31        2.99      7.11 o
   3   6  19        0.18       -7.05      7.05 o
   4   6  19        0.89        1.66      6.09 o
   5   6  19        8.08        9.54      2.27 o
   6   6  19        1.74       -2.16      2.16 o
   7   6  19        4.11        0.64      4.48 o
  -4   7  19        8.62       10.07      1.82 o
  -3   7  19        5.06       -1.86      5.03 o
  -2   7  19        3.48        4.19      1.99 o
  -1   7  19        2.13       -5.33      5.33 o
   0   7  19        2.36        0.47      3.68 o
   1   7  19        2.36        1.85      5.42 o
   2   7  19        2.97       -5.15      5.15 o
   3   7  19        5.43        4.29      2.03 o
   4   7  19        9.04        0.84      4.86 o
   0   0  20       31.77       35.01      3.22 o
   1   0  20        5.92       -0.26      3.67 o
   2   0  20        2.43       -1.16      3.47 o
   3   0  20       56.63       53.11      7.14 o
   4   0  20       45.55       50.77      9.45 o
   5   0  20        8.57        5.91      3.98 o
   6   0  20       76.35       68.01      6.25 o
   7   0  20        0.37        4.41      3.95 o
   8   0  20        9.70       15.99      2.21 o
   9   0  20        0.73       -1.80      4.51 o
  10   0  20        6.05       10.06      2.50 o
  11   0  20        1.59        0.85      5.56 o
 -11   1  20       14.22       14.96      1.83 o
 -10   1  20        3.34        4.29      2.13 o
  -9   1  20        0.21       -0.62      2.18 o
  -8   1  20       11.06       12.40      2.79 o
  -7   1  20        6.41       -0.37      3.00 o
  -6   1  20       19.96       20.91      3.35 o
  -5   1  20       22.89       26.38      4.36 o
  -4   1  20       36.36       34.94      4.66 o
  -3   1  20       16.82       15.35      4.45 o
  -2   1  20       31.80       35.02      4.59 o
  -1   1  20        2.49       -0.97      4.42 o
   0   1  20       16.70       25.53      5.47 o
   1   1  20        2.39        3.02      3.64 o
   2   1  20       28.86       32.66      4.04 o
   3   1  20       16.66       20.55      3.85 o
   4   1  20       39.45       45.62      4.15 o
   5   1  20       22.29       34.67      3.75 o
   6   1  20       19.72       25.37      3.96 o
   7   1  20        6.59       -7.16      8.78 o
   8   1  20       11.31       14.11      3.32 o
   9   1  20        0.23       -3.41      5.81 o
  10   1  20        3.48        4.92      2.18 o
  11   1  20       14.14       18.62      1.91 o
 -10   2  20        1.09        3.12      1.98 o
  -9   2  20        1.68        3.41      5.46 o
  -8   2  20        0.76       -2.57      6.60 o
  -7   2  20        3.20        2.93      2.87 o
  -6   2  20        5.68        1.38      7.87 o
  -5   2  20       25.07       24.37      3.69 o
  -4   2  20        3.69        2.51      4.04 o
  -3   2  20        0.78        3.78      9.74 o
  -2   2  20        3.26       -7.20     10.32 o
  -1   2  20       26.17        5.06     11.73 o
   0   2  20        9.54       -0.96      7.27 o
   1   2  20       26.40       26.75      3.96 o
   2   2  20        3.44       -1.68      8.17 o
   3   2  20        0.68        1.55      3.62 o
   4   2  20        3.57       -2.63      8.66 o
   5   2  20       25.39       34.43      3.69 o
   6   2  20        5.61        0.46      3.43 o
   7   2  20        3.26       -2.53      7.16 o
   8   2  20        0.75       -0.37      7.58 o
   9   2  20        1.53        4.82      2.18 o
  10   2  20        1.13        2.93      2.06 o
 -10   3  20       18.98       21.91      1.95 o
  -9   3  20        2.43       -3.68      5.07 o
  -8   3  20        6.65        0.97      6.74 o
  -7   3  20       12.43       11.64      2.86 o
  -6   3  20       18.12       23.57      3.12 o
  -5   3  20        2.73        0.91      7.80 o
  -4   3  20       23.64       27.16      3.49 o
  -3   3  20       39.65       30.60      4.39 o
  -2   3  20       21.94       16.73      4.30 o
  -1   3  20        2.27        5.36      4.13 o
   0   3  20        0.40        6.25      2.69 o
   1   3  20        2.39        1.59      3.51 o
   2   3  20       21.28       21.56      3.87 o
   3   3  20       38.46       35.79      3.87 o
   4   3  20       24.45       32.90      3.91 o
   5   3  20        2.84        1.76      3.44 o
   6   3  20       17.70       22.20      3.59 o
   7   3  20       11.98       11.90      3.14 o
   8   3  20        7.46       10.32      2.33 o
   9   3  20        2.52       -2.93      5.46 o
  10   3  20       18.87       23.26      2.03 o
  -9   4  20        0.78       -1.58      4.12 o
  -8   4  20        1.48       -1.34      2.09 o
  -7   4  20        1.21        0.49      2.20 o
  -6   4  20        5.91       -1.71      2.65 o
  -5   4  20        4.89       -6.27      6.95 o
  -4   4  20        1.23       -3.81      7.06 o
  -3   4  20        0.07       -3.57      7.55 o
  -2   4  20        9.14        2.16      3.28 o
  -1   4  20        0.06        4.74      7.31 o
   0   4  20        0.71       -2.26      5.73 o
   1   4  20        0.08       -1.91      9.06 o
   2   4  20        9.16        4.99      3.64 o
   3   4  20        0.03       -6.32      8.40 o
   4   4  20        1.22        3.42      7.73 o
   5   4  20        5.21        1.59      3.18 o
   6   4  20        5.75        3.23      7.12 o
   7   4  20        1.07        4.04      2.31 o
   8   4  20        1.50        3.80      2.14 o
   9   4  20        0.85       -1.60      4.57 o
  -7   5  20        8.71        7.50      2.00 o
  -6   5  20        0.96       -1.38      5.31 o
  -5   5  20        5.36        6.14      2.24 o
  -4   5  20        5.73        9.21      2.37 o
  -3   5  20        1.20       -2.57      6.28 o
  -2   5  20        2.63        5.70      2.71 o
  -1   5  20        2.70        8.68      2.71 o
   0   5  20       19.43       19.63      2.21 o
   1   5  20        3.02        3.38      2.93 o
   2   5  20        2.36        3.10      7.56 o
   3   5  20        1.01       -0.74      6.47 o
   4   5  20        5.91        8.84      2.49 o
   5   5  20        5.14        7.69      2.31 o
   6   5  20        0.91        0.56      5.45 o
   7   5  20        9.08        8.28      2.06 o
  -5   6  20        0.82       -0.70      1.74 o
  -4   6  20        0.90        3.48      1.92 o
  -3   6  20        3.00       -4.55      5.33 o
  -2   6  20        1.59        2.85      5.16 o
  -1   6  20        4.32        2.67      5.92 o
   0   6  20        0.11       -2.12      2.12 o
   1   6  20        4.39        8.65      2.12 o
   2   6  20        1.48       -2.30      5.40 o
   3   6  20        3.18        6.62      2.16 o
   4   6  20        0.93       -4.67      5.38 o
   5   6  20        0.80       -1.84      1.85 o
   1   0  21       34.78       39.29      3.64 o
   2   0  21        1.90        0.11      4.24 o
   3   0  21        2.39       -1.84      3.57 o
   4   0  21        1.27        5.46      2.22 o
   5   0  21        2.33       -1.71      2.91 o
   6   0  21        0.64       -2.65      4.73 o
   7   0  21        0.55       -0.99      6.82 o
   8   0  21        5.37        0.01      4.24 o
   9   0  21        1.04        1.53      1.49 o
  -9   1  21       11.46       11.16      2.18 o
  -8   1  21        0.26        0.48      2.13 o
  -7   1  21        5.81        1.79      6.37 o
  -6   1  21       12.96       13.55      2.92 o
  -5   1  21        7.22        9.95      3.09 o
  -4   1  21        2.05        0.93      7.37 o
  -3   1  21       28.93       36.16      3.51 o
  -2   1  21        1.27        2.10      4.03 o
  -1   1  21       25.92       33.09      4.34 o
   0   1  21        3.03       -0.32      5.35 o
   1   1  21       27.55       42.61      3.85 o
   2   1  21        1.31        3.56      3.34 o
   3   1  21       27.30       28.69      3.70 o
   4   1  21        1.98       -2.83      8.17 o
   5   1  21        7.93        8.64      3.21 o
   6   1  21       12.84        9.74      3.07 o
   7   1  21        5.26        2.53      6.26 o
   8   1  21        0.29       -0.31      5.89 o
   9   1  21       11.10       18.11      2.19 o
  -9   2  21        2.54       -4.92      4.92 o
  -8   2  21        3.77        1.12      5.41 o
  -7   2  21        1.85       -3.65      6.30 o
  -6   2  21        6.54       -3.38      6.59 o
  -5   2  21        3.45        5.63      2.83 o
  -4   2  21       12.26       11.70      3.15 o
  -3   2  21        9.96       13.70      3.20 o
  -2   2  21       25.93       24.04      3.24 o
  -1   2  21       13.80        7.86      3.25 o
   0   2  21        8.63        8.53      2.37 o
   1   2  21       13.31       15.90      3.42 o
   2   2  21       26.39       30.23      3.63 o
   3   2  21       10.56       14.93      3.31 o
   4   2  21       11.88       11.16      3.31 o
   5   2  21        3.09        3.34      7.86 o
   6   2  21        6.68        9.17      2.67 o
   7   2  21        2.15       -2.68      6.06 o
   8   2  21        3.94        2.26      5.64 o
   9   2  21        2.56       -4.70      5.19 o
  -8   3  21        4.40       -0.93      5.01 o
  -7   3  21        0.27        2.86      5.76 o
  -6   3  21        7.49        7.95      2.34 o
  -5   3  21        2.58        8.81      2.53 o
  -4   3  21        1.42       -1.59      7.19 o
  -3   3  21       14.81       25.09      3.10 o
  -2   3  21       19.82       19.90      3.10 o
  -1   3  21        5.31       12.06      3.12 o
   0   3  21        6.07        0.28      5.34 o
   1   3  21        6.06       19.73      3.20 o
   2   3  21       20.07        0.00      8.20 o
   3   3  21       14.85       26.86      3.34 o
   4   3  21        1.41        1.61      2.96 o
   5   3  21        2.81        0.37      7.24 o
   6   3  21        7.19        1.67      5.96 o
   7   3  21        0.30       -5.70      5.70 o
   8   3  21        4.39        7.88      2.01 o
  -7   4  21        9.47        9.28      1.97 o
  -6   4  21        4.43        1.34      4.90 o
  -5   4  21        4.85        3.15      2.20 o
  -4   4  21        3.03        0.00      5.67 o
  -3   4  21        6.57        2.16      6.42 o
  -2   4  21        1.71       -0.69      2.64 o
  -1   4  21       27.35       25.10      2.93 o
   0   4  21       11.30        3.50      2.02 o
   1   4  21       26.67       23.57      3.17 o
   2   4  21        1.56        2.86      2.64 o
   3   4  21        6.41        8.19      2.65 o
   4   4  21        2.79       -6.80      6.80 o
   5   4  21        5.15        7.19      2.24 o
   6   4  21        4.79        4.28      2.14 o
   7   4  21        8.90        9.27      1.97 o
  -5   5  21        0.70       -0.45      4.34 o
  -4   5  21        2.41        2.03      5.04 o
  -3   5  21        1.62        5.90      2.19 o
  -2   5  21        0.09        2.37      5.20 o
  -1   5  21       11.14       20.07      2.35 o
   0   5  21        1.94       -1.55      4.36 o
   1   5  21       11.10       21.94      2.44 o
   2   5  21        0.08        2.09      5.63 o
   3   5  21        1.42        2.44      2.27 o
   4   5  21        2.50        2.83      2.12 o
   5   5  21        0.72        3.49      1.84 o
  -1   6  21        4.76        2.46      4.44 o
   0   6  21        6.08        1.22      1.75 o
   1   6  21        4.80       -1.44      4.61 o
   0   0  22       20.17       35.32     17.87 o
   1   0  22        0.27       -5.14      5.14 o
   2   0  22       26.14       47.23     10.37 o
   3   0  22       14.12       12.08      2.14 o
   4   0  22        0.24        0.39      4.80 o
   5   0  22       15.98       22.35      2.15 o
   6   0  22        1.90       -4.35      4.35 o
   7   0  22       11.85       15.62      1.61 o
   8   0  22        5.85        6.39      4.57 o
  -8   1  22        1.40        0.85      4.30 o
  -7   1  22        8.17       -0.53      6.15 o
  -6   1  22       18.75       25.85      2.45 o
  -5   1  22        3.06       -2.78      6.06 o
  -4   1  22        8.11        8.13      2.65 o
  -3   1  22       24.98       21.75      2.97 o
  -2   1  22       11.04       10.05      3.20 o
  -1   1  22        3.90        1.79      2.80 o
   0   1  22        1.98       -1.99      5.43 o
   1   1  22        3.98       -7.58      7.58 o
   2   1  22       10.87       16.17      3.00 o
   3   1  22       24.99       28.00      3.15 o
   4   1  22        7.89        9.05      2.67 o
   5   1  22        2.91       -0.70      6.65 o
   6   1  22       18.63       33.71      2.53 o
   7   1  22        8.34       10.54      2.32 o
   8   1  22        1.45       -2.61      4.51 o
  -7   2  22        0.50        1.27      1.93 o
  -6   2  22       12.40        0.85      5.49 o
  -5   2  22        3.27        2.39      2.16 o
  -4   2  22        4.40        0.35      6.39 o
  -3   2  22        5.09        0.62      2.59 o
  -2   2  22        6.93       16.49      2.88 o
  -1   2  22        1.77       -7.05      7.05 o
   0   2  22       12.71       14.15      2.09 o
   1   2  22        1.63       -1.62      6.90 o
   2   2  22        7.10       13.18      2.97 o
   3   2  22        5.40        1.52      6.27 o
   4   2  22        3.73        5.69      2.63 o
   5   2  22        3.09       -2.60      6.59 o
   6   2  22       13.55       -1.72      6.04 o
   7   2  22        0.45        2.17      4.99 o
  -6   3  22        6.64        2.14      2.02 o
  -5   3  22        0.43       -5.25      5.37 o
  -4   3  22        0.83        4.26      2.11 o
  -3   3  22        3.97        7.96      2.22 o
  -2   3  22        0.39        3.48      5.76 o
  -1   3  22        3.96        5.31      2.54 o
   0   3  22       11.72       20.80      2.02 o
   1   3  22        3.95       -2.16      6.95 o
   2   3  22        0.33        2.11      5.95 o
   3   3  22        3.90        7.07      2.33 o
   4   3  22        0.73       -0.93      5.96 o
   5   3  22        0.46       -2.28      2.28 o
   6   3  22        7.01        6.85      2.09 o
  -5   4  22        0.27       -4.21      4.21 o
  -4   4  22        8.76       13.35      2.06 o
  -3   4  22        1.01       -5.69      5.69 o
  -2   4  22       12.96       14.33      2.39 o
  -1   4  22        8.04        2.83      2.06 o
   0   4  22        1.15       -3.62      3.62 o
   1   4  22        7.76        6.12      2.12 o
   2   4  22       13.33       17.04      2.46 o
   3   4  22        0.90       -2.16      5.52 o
   4   4  22        8.56        9.54      2.17 o
   5   4  22        0.35        0.64      4.42 o
  -2   5  22        1.31        0.60      4.52 o
  -1   5  22        2.02       -2.76      4.56 o
   0   5  22       12.91       16.41      1.46 o
   1   5  22        2.02        0.99      1.87 o
   2   5  22        1.38        1.82      4.39 o
   1   0  23        0.44       -2.43      4.14 o
   2   0  23        9.48        9.74      1.67 o
   3   0  23       17.57       21.00      2.97 o
   4   0  23        0.06       -1.12      3.71 o
   5   0  23        0.49        3.38      4.13 o
   6   0  23        1.23        2.09      1.78 o
  -6   1  23        1.53       -0.42      4.41 o
  -5   1  23        8.94       12.67      2.19 o
  -4   1  23        3.25        0.57      5.06 o
  -3   1  23        4.08        4.30      2.07 o
  -2   1  23        4.01        0.97      5.81 o
  -1   1  23        1.01        5.07      2.16 o
   0   1  23        0.86       -1.19      1.59 o
   1   1  23        1.08        1.49      2.34 o
   2   1  23        4.09        4.01      2.27 o
   3   1  23        3.88       -0.31      6.43 o
   4   1  23        3.41        3.47      2.32 o
   5   1  23        8.92       16.06      2.19 o
   6   1  23        1.60        0.00      4.62 o
  -5   2  23       10.07       10.63      1.95 o
  -4   2  23        2.17        1.32      2.04 o
  -3   2  23        2.80        4.24      2.15 o
  -2   2  23        0.18        1.36      2.02 o
  -1   2  23       22.61       24.72      2.32 o
   0   2  23       13.60        7.42      1.88 o
   1   2  23       21.55       25.81      2.43 o
   2   2  23        0.19       -0.13      2.09 o
   3   2  23        3.55        0.28      5.66 o
   4   2  23        2.24        1.29      5.12 o
   5   2  23        9.92       14.57      2.00 o
  -4   3  23        2.88        0.00      4.35 o
  -3   3  23        8.31        4.27      1.87 o
  -2   3  23        1.58       -0.75      4.90 o
  -1   3  23        3.73       -1.31      5.21 o
   0   3  23        4.14        1.44      1.92 o
   1   3  23        3.90        7.50      2.17 o
   2   3  23        1.58        0.50      4.89 o
   3   3  23        8.45        0.23      5.00 o
   4   3  23        3.04        2.74      4.73 o
  -1   4  23        0.29        0.20      4.16 o
   0   4  23        8.22        9.99      1.27 o
   1   4  23        0.47        2.16      1.72 o
   0   0  24        7.68        9.97      2.16 o
   1   0  24        1.74       -3.35      3.35 o
   2   0  24        1.85       -2.58      5.78 o
   3   0  24        0.12       -0.87      3.53 o
  -3   1  24        0.61        7.63      1.65 o
  -2   1  24        7.56       10.12      1.86 o
  -1   1  24        7.98        8.56      2.02 o
   0   1  24        2.24        3.58      4.02 o
   1   1  24        7.90        6.69      2.09 o
   2   1  24        7.03        7.43      1.91 o
   3   1  24        0.65       -4.82      4.82 o
  -1   2  24        1.01        1.22      4.11 o
   0   2  24       11.99       23.38      1.38 o
   1   2  24        1.01       -1.64      4.51 o
 
